# Supplementary material for: (2Z)-2-Benzyl­idene-4-n-butyl-3,4-di­hydro-2H-1,4-benzo­thia­zin-3-one
Source: Acta Crystallogr Sect E Struct Rep Online. 2014 May 21;70(Pt 6):o686. doi: 10.1107/S160053681401054X (PMC4051051; doi:10.1107/S160053681401054X)
Supplement: Supplementary file 1 [file e-70-0o686-sup1.cif]

##############################################################################
#                                                                            #
# This CIF contains the data in a paper accepted for publication in          #
# Acta Crystallographica Section E. It conforms to the requirements of       #
# Notes for Authors for Acta Crystallographica Section E, and has been       #
# peer reviewed under the auspices of the IUCr Commission on Journals.       #
#                                                                            #
# Full details of the Crystallographic Information File format               #
# are given in the paper "The Crystallographic Information File (CIF):       #
# a New Standard Archive File for Crystallography" by S. R. Hall, F. H.      #
# Allen and I. D. Brown [Acta Cryst. (1991), A47, 655-685].                  #
#                                                                            #
# The current version of the core CIF dictionary is obtainable from          #
# ftp://ftp.iucr.org/pub/cif_core.dic.                                       #
#                                                                            #
# Software is freely available for graphical display of the structure(s)     #
# in this CIF. For information consult the CIF software page                 #
# http://www.iucr.org/resources/cif/software.                                #
#                                                                            #
# This file may be used for bona fide research purposes within the           #
# scientific community so long as proper attribution is given to the journal # 
# article from which it was obtained.                                        #
#                                                                            #
##############################################################################
data_I
_audit_creation_method     SHELXL-97
_journal_date_recd_electronic     2014-05-07
_journal_date_accepted     2014-05-08
_journal_name_full     'Acta Crystallographica, Section E'
_journal_year     2014
_journal_volume     70
_journal_issue      6
_journal_page_first     o686
_journal_page_last     o686
_journal_paper_category     QO
_journal_paper_doi     10.1107/S160053681401054X
_journal_coeditor_code     TK5313
_publ_contact_author_name     'Mohammed El Fal'
_publ_contact_author_address
;
Laboratoire de Chimie Organique H\'et\'erocyclique URAC 21,
P\^ole de Comp\'etence Pharmacochimie, Av. Ibn Battouta, BP 1014,
Facult\'e des Sciences, Universit\'e Mohammed V-Agdal, Rabat, Morocco
;
_publ_contact_author_email     'elfal_mohammed@yahoo.fr'
_publ_contact_author_fax     '212 537 77 54 40'
_publ_contact_author_phone     '212 537 77 54 40'
_publ_section_title
;\
(2<i>Z</i>)-2-Benzylidene-4-<i>n</i>-utyl-3,4-dihydro-2<i>H</i>-1,4-\
benzothiazin-3-one
;
loop_
    _publ_author_name
    _publ_author_address
    'Sebbar, Nada Kheira'
;
Laboratoire de Chimie Organique H\'et\'erocyclique URAC 21,
P\^ole de Comp\'etence Pharmacochimie, Av. Ibn Battouta, BP 1014,
Facult\'e des Sciences, Universit\'e Mohammed V-Agdal, Rabat, Morocco
;
    'El Fal, Mohammed'
;
Laboratoire de Chimie Organique H\'et\'erocyclique URAC 21,
P\^ole de Comp\'etence Pharmacochimie, Av. Ibn Battouta, BP 1014,
Facult\'e des Sciences, Universit\'e Mohammed V-Agdal, Rabat, Morocco
;
    'Essassi, El Mokhtar'
;
Laboratoire de Chimie Organique H\'et\'erocyclique URAC 21,
P\^ole de Comp\'etence Pharmacochimie, Av. Ibn Battouta, BP 1014,
Facult\'e   des Sciences, Universit\'e Mohammed V-Agdal, Rabat, Morocco
;
    'Saadi, Mohamed'
;
Laboratoire de Chimie du Solide Appliqu\'ee,
Facult\'e des Sciences, Universit\'e Mohammed V-Agdal
Avenue Ibn Battouta, BP 1014, Rabat, Morocco
;
    'El Ammari, Lahcen'
;
Laboratoire de Chimie du Solide Appliqu\'ee,
Facult\'e des Sciences, Universit\'e Mohammed V-Agdal
Avenue Ibn Battouta, BP 1014, Rabat, Morocco
;
_database_code_depnum_ccdc_archive     'CCDC 1001815'
_chemical_name_systematic
;\
(2<i>Z</i>)-2-Benzylidene-4-<i>n</i>-utyl-3,4-dihydro-2<i>H</i>-1,4-\
benzothiazin-3-one
;
_chemical_name_common     ?
_chemical_formula_moiety     'C19 H19 N O S'
_chemical_formula_sum     'C19 H19 N O S'
_chemical_formula_iupac     'C19 H19 N O S'
_chemical_formula_weight     309.41
_chemical_melting_point     363
_symmetry_cell_setting     triclinic
_symmetry_space_group_name_H-M     'P -1'
_symmetry_space_group_name_Hall     '-P 1'
loop_
    _symmetry_equiv_pos_as_xyz
    'x, y, z'
    '-x, -y, -z'
_cell_length_a     8.7717(13)
_cell_length_b     8.8631(13)
_cell_length_c     12.3184(16)
_cell_angle_alpha     88.283(9)
_cell_angle_beta     82.302(9)
_cell_angle_gamma     60.895(8)
_cell_volume     828.5(2)
_cell_formula_units_Z     2
_cell_measurement_reflns_used     3923
_cell_measurement_theta_min     2.63
_cell_measurement_theta_max     27.87
_cell_measurement_temperature     296(2)
_exptl_crystal_description     block
_exptl_crystal_colour     yellow
_exptl_crystal_size_max     0.37
_exptl_crystal_size_mid     0.34
_exptl_crystal_size_min     0.28
_exptl_crystal_density_diffrn     1.240
_exptl_crystal_density_meas     ?
_exptl_crystal_density_method     'not measured'
_exptl_crystal_F_000     328
_exptl_absorpt_coefficient_mu     0.197
_exptl_absorpt_correction_type     multi-scan
_exptl_absorpt_process_details     '(SADABS; Bruker, 2009)'
_exptl_absorpt_correction_T_min     0.6414
_exptl_absorpt_correction_T_max     0.7464
_exptl_special_details     ?
_diffrn_ambient_temperature     296(2)
_diffrn_radiation_type     MoK\a
_diffrn_radiation_wavelength     0.71073
_diffrn_radiation_source     'fine-focus sealed tube'
_diffrn_radiation_monochromator     graphite
_diffrn_measurement_device_type     'Bruker X8 APEX'
_diffrn_measurement_method     '\f and \w scans'
_diffrn_reflns_number     17374
_diffrn_reflns_av_R_equivalents     0.0328
_diffrn_reflns_av_sigmaI/netI     0.0282
_diffrn_reflns_theta_min     2.63
_diffrn_reflns_theta_max     27.87
_diffrn_reflns_theta_full     27.87
_diffrn_measured_fraction_theta_max     0.991
_diffrn_measured_fraction_theta_full     0.991
_diffrn_reflns_limit_h_min     -11
_diffrn_reflns_limit_h_max     11
_diffrn_reflns_limit_k_min     -11
_diffrn_reflns_limit_k_max     11
_diffrn_reflns_limit_l_min     -16
_diffrn_reflns_limit_l_max     16
_refine_special_details
;
Refinement of <i>F</i>^2^ against all reflections. The weighted <i>R</i>-factor
<i>wR</i> and goodness of fit <i>S</i> are based on <i>F</i>^2^, conventional
<i>R</i>-factors <i>R</i> are based on <i>F</i>, with <i>F</i> set to zero for
negative <i>F</i>^2^. The threshold expression of <i>F</i>^2^ >
\s(<i>F</i>^2^) is used only for calculating <i>R</i>-factors(gt) <i>etc</i>.
and is not relevant to the choice of reflections for refinement.
<i>R</i>-factors based on <i>F</i>^2^ are statistically about twice as large
as those based on <i>F</i>, and <i>R</i>- factors based on all data will be
even larger.
;
_reflns_number_total     3923
_reflns_number_gt     2912
_reflns_threshold_expression     I>2\s(I)
_refine_ls_structure_factor_coef     Fsqd
_refine_ls_matrix_type     full
_refine_ls_R_factor_all     0.0630
_refine_ls_R_factor_gt     0.0437
_refine_ls_wR_factor_gt     0.1152
_refine_ls_wR_factor_ref     0.1285
_refine_ls_goodness_of_fit_ref     1.038
_refine_ls_restrained_S_all     1.038
_refine_ls_number_reflns     3923
_refine_ls_number_parameters     199
_refine_ls_number_restraints     0
_refine_ls_hydrogen_treatment     constr
_refine_ls_weighting_scheme     calc
_refine_ls_weighting_details
         'calc w=1/[\s^2^(Fo^2^)+(0.0610P)^2^+0.1635P] where P=(Fo^2^+2Fc^2^)/3'
_atom_sites_solution_hydrogens     difmap
_atom_sites_solution_primary     direct
_atom_sites_solution_secondary     difmap
_refine_ls_shift/su_max     0.001
_refine_ls_shift/su_mean     0.000
_refine_diff_density_max     0.281
_refine_diff_density_min     -0.225
_refine_ls_extinction_method     none
_refine_ls_extinction_coef     ?
loop_
    _atom_type_symbol
    _atom_type_description
    _atom_type_scat_dispersion_real
    _atom_type_scat_dispersion_imag
    _atom_type_scat_source
    'C' 'C' 0.0033 0.0016
                         'International Tables Vol C Tables 4.2.6.8 and 6.1.1.4'
    'H' 'H' 0.0000 0.0000
                         'International Tables Vol C Tables 4.2.6.8 and 6.1.1.4'
    'N' 'N' 0.0061 0.0033
                         'International Tables Vol C Tables 4.2.6.8 and 6.1.1.4'
    'O' 'O' 0.0106 0.0060
                         'International Tables Vol C Tables 4.2.6.8 and 6.1.1.4'
    'S' 'S' 0.1246 0.1234
                         'International Tables Vol C Tables 4.2.6.8 and 6.1.1.4'
_computing_data_collection     'APEX2 (Bruker, 2009)'
_computing_cell_refinement     'SAINT (Bruker, 2009)'
_computing_data_reduction     'SAINT (Bruker, 2009)'
_computing_structure_solution     'SHELXS97 (Sheldrick, 2008)'
_computing_structure_refinement     'SHELXL97 (Sheldrick, 2008)'
_computing_molecular_graphics     'ORTEP-3 for Windows (Farrugia, 2012)'
_computing_publication_material
                               'PLATON (Spek, 2009) and publCIF (Westrip, 2010)'
loop_
    _atom_site_type_symbol
    _atom_site_label
    _atom_site_fract_x
    _atom_site_fract_y
    _atom_site_fract_z
    _atom_site_U_iso_or_equiv
    _atom_site_adp_type
    _atom_site_calc_flag
    _atom_site_refinement_flags
    _atom_site_occupancy
    _atom_site_symmetry_multiplicity
    _atom_site_disorder_assembly
    _atom_site_disorder_group
    C C1 0.9210(2) 0.3479(2) 0.82655(15) 0.0483(4) Uani d . 1 1 . .
    C C2 1.0667(3) 0.2113(2) 0.76691(19) 0.0648(5) Uani d . 1 1 . .
    H H2 1.0839 0.2136 0.6909 0.078 Uiso calc R 1 1 . .
    C C3 1.1845(3) 0.0746(3) 0.8185(2) 0.0758(7) Uani d . 1 1 . .
    H H3 1.2794 -0.0181 0.7779 0.091 Uiso calc R 1 1 . .
    C C4 1.1622(3) 0.0746(3) 0.9299(2) 0.0761(7) Uani d . 1 1 . .
    H H4 1.2449 -0.0169 0.9653 0.091 Uiso calc R 1 1 . .
    C C5 1.0181(3) 0.2089(2) 0.99169(18) 0.0622(5) Uani d . 1 1 . .
    H H5 1.0048 0.2067 1.0678 0.075 Uiso calc R 1 1 . .
    C C6 0.8931(2) 0.3472(2) 0.93992(14) 0.0447(4) Uani d . 1 1 . .
    C C7 0.6448(2) 0.6452(2) 0.96790(12) 0.0416(3) Uani d . 1 1 . .
    C C8 0.69106(19) 0.6857(2) 0.85347(12) 0.0408(3) Uani d . 1 1 . .
    C C9 0.6528(2) 0.8484(2) 0.83178(12) 0.0449(4) Uani d . 1 1 . .
    H H9 0.5991 0.9273 0.8912 0.054 Uiso calc R 1 1 . .
    C C10 0.6840(2) 0.9191(2) 0.72724(13) 0.0466(4) Uani d . 1 1 . .
    C C11 0.6707(3) 0.8635(3) 0.62735(15) 0.0647(5) Uani d . 1 1 . .
    H H11 0.6374 0.7790 0.6247 0.078 Uiso calc R 1 1 . .
    C C12 0.7061(3) 0.9318(3) 0.53127(16) 0.0779(7) Uani d . 1 1 . .
    H H12 0.6960 0.8930 0.4646 0.093 Uiso calc R 1 1 . .
    C C13 0.7560(3) 1.0563(3) 0.53309(18) 0.0795(7) Uani d . 1 1 . .
    H H13 0.7860 1.0976 0.4680 0.095 Uiso calc R 1 1 . .
    C C14 0.7610(4) 1.1182(3) 0.6313(2) 0.0900(8) Uani d . 1 1 . .
    H H14 0.7893 1.2064 0.6335 0.108 Uiso calc R 1 1 . .
    C C15 0.7245(3) 1.0520(3) 0.72774(17) 0.0720(6) Uani d . 1 1 . .
    H H15 0.7271 1.0971 0.7942 0.086 Uiso calc R 1 1 . .
    C C16 0.6813(2) 0.4450(2) 1.11277(13) 0.0498(4) Uani d . 1 1 . .
    H H16A 0.7185 0.3226 1.1158 0.060 Uiso calc R 1 1 . .
    H H16B 0.5536 0.5075 1.1257 0.060 Uiso calc R 1 1 . .
    C C17 0.7506(3) 0.4944(3) 1.20408(14) 0.0575(5) Uani d . 1 1 . .
    H H17A 0.7010 0.6189 1.2084 0.069 Uiso calc R 1 1 . .
    H H17B 0.8776 0.4429 1.1879 0.069 Uiso calc R 1 1 . .
    C C18 0.7032(4) 0.4335(4) 1.31329(17) 0.0835(7) Uani d . 1 1 . .
    H H18A 0.5767 0.4786 1.3261 0.100 Uiso calc R 1 1 . .
    H H18B 0.7586 0.3084 1.3093 0.100 Uiso calc R 1 1 . .
    C C19 0.7580(5) 0.4878(5) 1.4086(2) 0.1144(11) Uani d . 1 1 . .
    H H19A 0.7221 0.4471 1.4750 0.172 Uiso calc R 1 1 . .
    H H19B 0.7032 0.6116 1.4136 0.172 Uiso calc R 1 1 . .
    H H19C 0.8837 0.4394 1.3983 0.172 Uiso calc R 1 1 . .
    N N1 0.73979(17) 0.48044(16) 1.00182(10) 0.0425(3) Uani d . 1 1 . .
    O O1 0.52331(16) 0.75693(15) 1.02912(9) 0.0587(3) Uani d . 1 1 . .
    S S1 0.77675(6) 0.51831(6) 0.75323(3) 0.05429(16) Uani d . 1 1 . .
loop_
    _atom_site_aniso_label
    _atom_site_aniso_U_11
    _atom_site_aniso_U_22
    _atom_site_aniso_U_33
    _atom_site_aniso_U_12
    _atom_site_aniso_U_13
    _atom_site_aniso_U_23
    C1 0.0409(8) 0.0423(8) 0.0613(10) -0.0214(7) 0.0011(7) -0.0073(7)
    C2 0.0519(11) 0.0527(10) 0.0814(13) -0.0224(9) 0.0096(10) -0.0181(10)
    C3 0.0487(11) 0.0488(11) 0.114(2) -0.0139(9) 0.0033(12) -0.0223(12)
    C4 0.0515(11) 0.0422(10) 0.127(2) -0.0129(9) -0.0271(13) 0.0001(11)
    C5 0.0576(11) 0.0471(10) 0.0800(13) -0.0209(9) -0.0224(10) 0.0038(9)
    C6 0.0390(8) 0.0371(8) 0.0612(10) -0.0204(7) -0.0090(7) -0.0005(7)
    C7 0.0403(8) 0.0431(8) 0.0394(8) -0.0188(7) -0.0045(6) -0.0009(6)
    C8 0.0358(7) 0.0442(8) 0.0376(7) -0.0160(6) -0.0026(6) -0.0032(6)
    C9 0.0464(9) 0.0444(8) 0.0371(7) -0.0174(7) -0.0028(6) -0.0013(6)
    C10 0.0470(9) 0.0444(8) 0.0422(8) -0.0184(7) -0.0021(7) 0.0014(7)
    C11 0.0884(14) 0.0673(12) 0.0484(10) -0.0453(11) -0.0118(10) 0.0071(9)
    C12 0.1082(18) 0.0814(15) 0.0432(10) -0.0467(14) -0.0055(11) 0.0038(10)
    C13 0.1030(18) 0.0853(16) 0.0524(12) -0.0518(14) 0.0037(11) 0.0152(11)
    C14 0.139(2) 0.0867(16) 0.0709(15) -0.0779(17) -0.0069(15) 0.0133(12)
    C15 0.1083(17) 0.0646(12) 0.0529(11) -0.0508(12) -0.0056(11) 0.0009(9)
    C16 0.0588(10) 0.0537(10) 0.0468(9) -0.0350(9) -0.0085(8) 0.0085(7)
    C17 0.0750(13) 0.0627(11) 0.0488(9) -0.0431(10) -0.0157(9) 0.0101(8)
    C18 0.128(2) 0.1015(18) 0.0516(11) -0.0780(17) -0.0226(12) 0.0191(11)
    C19 0.181(3) 0.155(3) 0.0538(13) -0.114(3) -0.0322(17) 0.0187(16)
    N1 0.0422(7) 0.0427(7) 0.0425(7) -0.0207(6) -0.0057(5) 0.0029(5)
    O1 0.0574(7) 0.0498(7) 0.0433(6) -0.0096(6) 0.0075(5) -0.0014(5)
    S1 0.0622(3) 0.0504(3) 0.0421(2) -0.0221(2) -0.00101(19) -0.00837(17)
_geom_special_details
;
All e.s.d.'s (except the e.s.d. in the dihedral angle between two l.s. planes)
are estimated using the full covariance matrix. The cell e.s.d.'s are taken
into account individually in the estimation of e.s.d.'s in distances, angles
and torsion angles; correlations between e.s.d.'s in cell parameters are only
used when they are defined by crystal symmetry. An approximate (isotropic)
treatment of cell e.s.d.'s is used for estimating e.s.d.'s involving l.s.
planes.
;
loop_
    _geom_bond_atom_site_label_1
    _geom_bond_atom_site_label_2
    _geom_bond_site_symmetry_2
    _geom_bond_distance
    _geom_bond_publ_flag
    C1 C6 . 1.386(2) ?
    C1 C2 . 1.391(2) ?
    C1 S1 . 1.7505(19) ?
    C2 C3 . 1.361(3) ?
    C2 H2 . 0.9300 ?
    C3 C4 . 1.360(4) ?
    C3 H3 . 0.9300 ?
    C4 C5 . 1.388(3) ?
    C4 H4 . 0.9300 ?
    C5 C6 . 1.394(2) ?
    C5 H5 . 0.9300 ?
    C6 N1 . 1.421(2) ?
    C7 O1 . 1.2199(18) ?
    C7 N1 . 1.369(2) ?
    C7 C8 . 1.496(2) ?
    C8 C9 . 1.339(2) ?
    C8 S1 . 1.7514(16) ?
    C9 C10 . 1.466(2) ?
    C9 H9 . 0.9300 ?
    C10 C11 . 1.379(3) ?
    C10 C15 . 1.386(3) ?
    C11 C12 . 1.380(3) ?
    C11 H11 . 0.9300 ?
    C12 C13 . 1.373(4) ?
    C12 H12 . 0.9300 ?
    C13 C14 . 1.358(3) ?
    C13 H13 . 0.9300 ?
    C14 C15 . 1.377(3) ?
    C14 H14 . 0.9300 ?
    C15 H15 . 0.9300 ?
    C16 N1 . 1.474(2) ?
    C16 C17 . 1.516(2) ?
    C16 H16A . 0.9700 ?
    C16 H16B . 0.9700 ?
    C17 C18 . 1.516(3) ?
    C17 H17A . 0.9700 ?
    C17 H17B . 0.9700 ?
    C18 C19 . 1.500(3) ?
    C18 H18A . 0.9700 ?
    C18 H18B . 0.9700 ?
    C19 H19A . 0.9600 ?
    C19 H19B . 0.9600 ?
    C19 H19C . 0.9600 ?
loop_
    _geom_angle_atom_site_label_1
    _geom_angle_atom_site_label_2
    _geom_angle_atom_site_label_3
    _geom_angle_site_symmetry_1
    _geom_angle_site_symmetry_3
    _geom_angle
    _geom_angle_publ_flag
    C6 C1 C2 . . 120.52(18) ?
    C6 C1 S1 . . 121.86(12) ?
    C2 C1 S1 . . 117.62(16) ?
    C3 C2 C1 . . 120.8(2) ?
    C3 C2 H2 . . 119.6 ?
    C1 C2 H2 . . 119.6 ?
    C4 C3 C2 . . 119.40(19) ?
    C4 C3 H3 . . 120.3 ?
    C2 C3 H3 . . 120.3 ?
    C3 C4 C5 . . 121.1(2) ?
    C3 C4 H4 . . 119.5 ?
    C5 C4 H4 . . 119.5 ?
    C4 C5 C6 . . 120.2(2) ?
    C4 C5 H5 . . 119.9 ?
    C6 C5 H5 . . 119.9 ?
    C1 C6 C5 . . 117.94(16) ?
    C1 C6 N1 . . 121.31(14) ?
    C5 C6 N1 . . 120.73(16) ?
    O1 C7 N1 . . 120.87(14) ?
    O1 C7 C8 . . 120.34(14) ?
    N1 C7 C8 . . 118.79(13) ?
    C9 C8 C7 . . 118.94(14) ?
    C9 C8 S1 . . 123.81(12) ?
    C7 C8 S1 . . 117.05(12) ?
    C8 C9 C10 . . 128.90(15) ?
    C8 C9 H9 . . 115.5 ?
    C10 C9 H9 . . 115.5 ?
    C11 C10 C15 . . 117.53(17) ?
    C11 C10 C9 . . 123.43(17) ?
    C15 C10 C9 . . 119.02(16) ?
    C10 C11 C12 . . 120.8(2) ?
    C10 C11 H11 . . 119.6 ?
    C12 C11 H11 . . 119.6 ?
    C13 C12 C11 . . 120.6(2) ?
    C13 C12 H12 . . 119.7 ?
    C11 C12 H12 . . 119.7 ?
    C14 C13 C12 . . 119.0(2) ?
    C14 C13 H13 . . 120.5 ?
    C12 C13 H13 . . 120.5 ?
    C13 C14 C15 . . 120.8(2) ?
    C13 C14 H14 . . 119.6 ?
    C15 C14 H14 . . 119.6 ?
    C14 C15 C10 . . 121.0(2) ?
    C14 C15 H15 . . 119.5 ?
    C10 C15 H15 . . 119.5 ?
    N1 C16 C17 . . 114.51(14) ?
    N1 C16 H16A . . 108.6 ?
    C17 C16 H16A . . 108.6 ?
    N1 C16 H16B . . 108.6 ?
    C17 C16 H16B . . 108.6 ?
    H16A C16 H16B . . 107.6 ?
    C16 C17 C18 . . 110.99(16) ?
    C16 C17 H17A . . 109.4 ?
    C18 C17 H17A . . 109.4 ?
    C16 C17 H17B . . 109.4 ?
    C18 C17 H17B . . 109.4 ?
    H17A C17 H17B . . 108.0 ?
    C19 C18 C17 . . 113.8(2) ?
    C19 C18 H18A . . 108.8 ?
    C17 C18 H18A . . 108.8 ?
    C19 C18 H18B . . 108.8 ?
    C17 C18 H18B . . 108.8 ?
    H18A C18 H18B . . 107.7 ?
    C18 C19 H19A . . 109.5 ?
    C18 C19 H19B . . 109.5 ?
    H19A C19 H19B . . 109.5 ?
    C18 C19 H19C . . 109.5 ?
    H19A C19 H19C . . 109.5 ?
    H19B C19 H19C . . 109.5 ?
    C7 N1 C6 . . 124.49(13) ?
    C7 N1 C16 . . 116.46(13) ?
    C6 N1 C16 . . 118.97(13) ?
    C1 S1 C8 . . 99.56(8) ?
loop_
    _geom_hbond_atom_site_label_D
    _geom_hbond_atom_site_label_H
    _geom_hbond_atom_site_label_A
    _geom_hbond_site_symmetry_A
    _geom_hbond_distance_DH
    _geom_hbond_distance_HA
    _geom_hbond_distance_DA
    _geom_hbond_angle_DHA
    C4 H4 O1 1_645 0.93 2.50 3.407(2) 165
_iucr_refine_instructions_details
;
TITL EL14_D028_DRX6_2 in P-1
CELL  0.71073   8.7717   8.8631  12.3184   88.283   82.302   60.895
ZERR    2.00   0.0013   0.0013   0.0016    0.009    0.009    0.008
LATT   1
SFAC  C    H    N    O    S
UNIT  38   38   2    2    2
MERG   2
SHEL 40 0.76
OMIT  0 0 1
FMAP   2
PLAN   10
ACTA
BOND
BOND $H
HTAB C4 O1_$1
eqiv $1 1+x, y-1, z
L.S.  10
TEMP    23.00
WGHT    0.061000    0.163500
FVAR       0.82668
C1    1    0.921043    0.347846    0.826543    11.00000    0.04088    0.04230 =
         0.06128   -0.00734    0.00115   -0.02144
C2    1    1.066702    0.211353    0.766908    11.00000    0.05192    0.05272 =
         0.08145   -0.01812    0.00967   -0.02246
AFIX  43
H2    2    1.083851    0.213571    0.690847    11.00000   -1.20000
AFIX   0
C3    1    1.184489    0.074534    0.818509    11.00000    0.04876    0.04882 =
         0.11441   -0.02235    0.00324   -0.01393
AFIX  43
H3    2    1.279353   -0.018128    0.777952    11.00000   -1.20000
AFIX   0
C4    1    1.162175    0.074577    0.929951    11.00000    0.05155    0.04219 =
         0.12685    0.00007   -0.02718   -0.01291
AFIX  43
H4    2    1.244827   -0.016913    0.965350    11.00000   -1.20000
AFIX   0
C5    1    1.018087    0.208921    0.991674    11.00000    0.05754    0.04717 =
         0.07999    0.00382   -0.02240   -0.02095
AFIX  43
H5    2    1.004863    0.206707    1.067788    11.00000   -1.20000
AFIX   0
C6    1    0.893125    0.347166    0.939919    11.00000    0.03903    0.03712 =
         0.06125   -0.00048   -0.00900   -0.02042
C7    1    0.644822    0.645195    0.967900    11.00000    0.04032    0.04305 =
         0.03939   -0.00092   -0.00448   -0.01875
C8    1    0.691057    0.685707    0.853462    11.00000    0.03577    0.04428 =
         0.03758   -0.00326   -0.00263   -0.01602
C9    1    0.652781    0.848358    0.831796    11.00000    0.04645    0.04428 =
         0.03712   -0.00123   -0.00290   -0.01743
AFIX 43
H9    2    0.600193    0.929361    0.892184    11.00000    -1.2000
AFIX 0
C10   1    0.684041    0.919056    0.727241    11.00000    0.04702    0.04445 =
         0.04221    0.00142   -0.00213   -0.01840
C11   1    0.670677    0.863506    0.627351    11.00000    0.08839    0.06724 =
         0.04839    0.00712   -0.01177   -0.04527
AFIX  43
H11   2    0.637379    0.778956    0.624691    11.00000   -1.20000
AFIX   0
C12   1    0.706079    0.931767    0.531270    11.00000    0.10817    0.08144 =
         0.04320    0.00382   -0.00548   -0.04671
AFIX  43
H12   2    0.696007    0.893048    0.464647    11.00000   -1.20000
AFIX   0
C13   1    0.756016    1.056264    0.533102    11.00000    0.10306    0.08530 =
         0.05245    0.01515    0.00376   -0.05176
AFIX  43
H13   2    0.786028    1.097560    0.468058    11.00000   -1.20000
AFIX   0
C14   1    0.760934    1.118202    0.631293    11.00000    0.13885    0.08683 =
         0.07090    0.01340   -0.00701   -0.07795
AFIX  43
H14   2    0.789228    1.206385    0.633458    11.00000   -1.20000
AFIX   0
C15   1    0.724515    1.051983    0.727742    11.00000    0.10827    0.06459 =
         0.05291    0.00095   -0.00565   -0.05083
AFIX  43
H15   2    0.727114    1.097135    0.794225    11.00000   -1.20000
AFIX   0
C16   1    0.681271    0.445019    1.112771    11.00000    0.05880    0.05368 =
         0.04676    0.00849   -0.00848   -0.03498
AFIX  23
H16A  2    0.718471    0.322636    1.115770    11.00000   -1.20000
H16B  2    0.553563    0.507462    1.125692    11.00000   -1.20000
AFIX   0
C17   1    0.750599    0.494375    1.204081    11.00000    0.07500    0.06264 =
         0.04882    0.01005   -0.01573   -0.04307
AFIX  23
H17A  2    0.701031    0.618926    1.208423    11.00000   -1.20000
H17B  2    0.877623    0.442949    1.187867    11.00000   -1.20000
AFIX   0
C18   1    0.703204    0.433532    1.313293    11.00000    0.12814    0.10155 =
         0.05152    0.01907   -0.02261   -0.07803
AFIX  23
H18A  2    0.576729    0.478662    1.326160    11.00000   -1.20000
H18B  2    0.758585    0.308416    1.309339    11.00000   -1.20000
AFIX   0
C19   1    0.758011    0.487750    1.408620    11.00000    0.18101    0.15438 =
         0.05382    0.01867   -0.03220   -0.11437
AFIX  33
H19A  2    0.722160    0.447039    1.475004    11.00000   -1.50000
H19B  2    0.703227    0.611535    1.413586    11.00000   -1.50000
H19C  2    0.883715    0.439369    1.398270    11.00000   -1.50000
AFIX   0
N1    3    0.739801    0.480432    1.001818    11.00000    0.04223    0.04275 =
         0.04248    0.00294   -0.00569   -0.02069
O1    4    0.523305    0.756929    1.029122    11.00000    0.05748    0.04978 =
         0.04332   -0.00140    0.00754   -0.00960
S1    5    0.776752    0.518309    0.753231    11.00000    0.06221    0.05042 =
         0.04213   -0.00836   -0.00101   -0.02206
HKLF 4
REM  EL14_D028_DRX6_2 in P-1
REM R1 =  0.0437 for   2912 Fo > 4sig(Fo)  and  0.0630 for all   3923 data
REM    203 parameters refined using      0 restraints
END
WGHT      0.0604      0.1665
REM Highest difference peak  0.282,  deepest hole -0.225,  1-sigma level  0.040
Q1    1   0.6746  0.6591  0.9069  11.00000  0.05    0.28
Q2    1   0.8025  0.7956  0.6202  11.00000  0.05    0.26
Q3    1   0.8567  0.4091  0.7944  11.00000  0.05    0.25
Q4    1   0.7150  0.6170  0.8104  11.00000  0.05    0.24
Q5    1   0.6659  0.8824  0.7762  11.00000  0.05    0.23
Q6    1   0.7163  0.4636  1.0566  11.00000  0.05    0.22
Q7    1   0.8003  0.5258  0.6784  11.00000  0.05    0.22
Q8    1   0.9273  0.3601  0.8820  11.00000  0.05    0.21
Q9    1   0.9514  0.2636  0.9609  11.00000  0.05    0.21
Q10   1   0.8494  0.8644  0.5383  11.00000  0.05    0.20
;
