# Supplementary material for: (2Z)-2-Benzyl­idene-4-n-butyl-3,4-di­hydro-2H-1,4-benzo­thia­zin-3-one
Source: Acta Crystallogr Sect E Struct Rep Online. 2014 May 21;70(Pt 6):o686. doi: 10.1107/S160053681401054X (PMC4051051; doi:10.1107/S160053681401054X)
Supplement: Supplementary file 2 [file e-70-0o686-Isup2.hkl]

# 
# h,k,l, Fc-squared, Fo-squared, sigma(Fo-squared) and status flag 
# 
data_I
_shelx_title ' EL14_D028_DRX6_2 in P-1' 
_shelx_refln_list_code          4 
_shelx_F_calc_maximum      114.34 
_exptl_crystal_F_000       328.00 
_reflns_d_resolution_high  0.7601 
 
loop_ 
 _symmetry_equiv_pos_as_xyz 
 'x, y, z' 
 '-x, -y, -z' 
 
_cell_length_a     8.7717 
_cell_length_b     8.8631 
_cell_length_c    12.3184 
_cell_angle_alpha  88.283 
_cell_angle_beta   82.302 
_cell_angle_gamma  60.895 
 
_shelx_F_squared_multiplier     1.000 
 
loop_ 
 _refln_index_h 
 _refln_index_k 
 _refln_index_l 
 _refln_F_squared_calc 
 _refln_F_squared_meas 
 _refln_F_squared_sigma 
 _refln_observed_status 
   1   0   0        0.29       -0.32      0.32 o 
   2   0   0     9745.04     9854.51     98.64 o 
   3   0   0      504.28      520.18      5.97 o 
   4   0   0      647.86      629.11      7.60 o 
   5   0   0      131.28      135.10      1.98 o 
   6   0   0        0.00        0.46      0.25 o 
   7   0   0       52.09       59.96      2.31 o 
   8   0   0        1.64        3.00      1.03 o 
   9   0   0        8.99        9.69      1.71 o 
  -9   1   0        2.10        0.95      1.14 o 
  -8   1   0       15.06       16.28      5.20 o 
  -7   1   0      170.48      164.75      5.43 o 
  -6   1   0      164.29      166.91      3.64 o 
  -5   1   0       23.51       22.57      0.76 o 
  -4   1   0       40.01       50.15      0.87 o 
  -3   1   0      118.21      102.04      1.29 o 
  -2   1   0       99.92       84.75      0.99 o 
  -1   1   0      330.15      362.13      3.81 o 
   0   1   0      502.24      372.25     15.01 o 
   1   1   0      592.26      572.03     14.35 o 
   2   1   0     2352.50     2591.25     28.53 o 
   3   1   0       73.73       76.00      1.09 o 
   4   1   0      383.74      380.32      5.28 o 
   5   1   0       54.26       63.23      1.54 o 
   6   1   0      118.67      117.64      2.00 o 
   7   1   0       26.46       28.04      1.28 o 
   8   1   0       10.73        9.18      0.94 o 
   9   1   0       26.72       22.82      2.22 o 
  10   1   0        0.05       -0.61      1.08 o 
  -8   2   0        0.23        0.55      0.91 o 
  -7   2   0        5.05        4.24      1.14 o 
  -6   2   0       56.38       52.72      1.68 o 
  -5   2   0       12.96       11.17      0.73 o 
  -4   2   0      455.06      453.35      6.18 o 
  -3   2   0       52.11       54.70      0.87 o 
  -2   2   0     3206.84     3374.08     33.84 o 
  -1   2   0      450.49      456.61      5.62 o 
   0   2   0     3019.36     2949.62     32.80 o 
   1   2   0     1424.79     1446.42     16.07 o 
   2   2   0    13073.66    14159.13    147.84 o 
   3   2   0     1147.88     1233.99     13.78 o 
   4   2   0       59.86       60.33      1.19 o 
   5   2   0      334.33      350.22      4.92 o 
   6   2   0       32.89       31.30      1.04 o 
   7   2   0       18.92       18.68      1.54 o 
   8   2   0        7.33        6.56      0.95 o 
   9   2   0       18.95       18.08      2.07 o 
  10   2   0        0.10        0.25      1.24 o 
  -8   3   0        1.84        2.78      1.24 o 
  -7   3   0       11.38       11.52      1.40 o 
  -6   3   0       24.89       27.30      1.95 o 
  -5   3   0      245.96      237.40      4.47 o 
  -4   3   0      380.55      353.42      5.62 o 
  -3   3   0       10.89        7.60      0.39 o 
  -2   3   0      246.89      255.87      3.21 o 
  -1   3   0        1.58        0.25      0.24 o 
   0   3   0     1092.03     1094.21     13.23 o 
   1   3   0       49.87       52.74      1.23 o 
   2   3   0      855.83      857.26      9.87 o 
   3   3   0        0.36       -0.11      0.26 o 
   4   3   0      291.32      330.09      4.30 o 
   5   3   0       28.45       37.81      1.02 o 
   6   3   0        5.22        5.12      0.57 o 
   7   3   0        2.16        0.92      0.48 o 
   8   3   0       12.63       10.58      1.84 o 
   9   3   0        1.41        0.39      0.72 o 
  10   3   0        5.26        1.93      3.51 o 
  11   3   0        4.98        1.91      1.68 o 
  -7   4   0        9.14       10.00      1.49 o 
  -6   4   0       45.18       48.83      3.02 o 
  -5   4   0        7.80        8.16      1.13 o 
  -4   4   0      251.24      260.94      4.50 o 
  -3   4   0      191.80      193.62      2.62 o 
  -2   4   0      168.07      182.40      2.49 o 
  -1   4   0       25.88       30.32      0.82 o 
   0   4   0      158.89      162.61      2.58 o 
   1   4   0      101.02       88.73      3.12 o 
   2   4   0      126.59      146.52      2.55 o 
   3   4   0       74.20       73.09      2.16 o 
   4   4   0     1158.51     1198.04     16.71 o 
   5   4   0      801.14      842.06     13.17 o 
   6   4   0        1.28        0.91      0.36 o 
   7   4   0      114.61      111.39      3.32 o 
   8   4   0        1.34        2.05      0.91 o 
   9   4   0        6.75        9.36      1.69 o 
  10   4   0        0.72        0.93      0.95 o 
  11   4   0        4.05        4.32      1.66 o 
  -6   5   0        0.06        0.99      1.01 o 
  -5   5   0        7.90        7.28      1.26 o 
  -4   5   0       85.31       75.99      2.25 o 
  -3   5   0       54.62       54.66      1.50 o 
  -2   5   0     1236.45     1225.48     15.08 o 
  -1   5   0        6.47        7.16      0.62 o 
   0   5   0      559.96      567.30      8.56 o 
   1   5   0       64.15       72.16      1.67 o 
   2   5   0      149.47      142.60      2.88 o 
   3   5   0       26.30       49.26      1.73 o 
   4   5   0        1.26        2.40      0.58 o 
   5   5   0      147.36      134.73      2.92 o 
   6   5   0       14.86       12.88      1.49 o 
   7   5   0       12.05       13.63      1.17 o 
   8   5   0        3.57        3.22      0.80 o 
   9   5   0        0.62        0.44      1.03 o 
  10   5   0        0.91        2.08      1.12 o 
  11   5   0        0.11        1.90      1.08 o 
  -5   6   0        0.00        0.05      0.96 o 
  -4   6   0        1.41        1.12      0.78 o 
  -3   6   0       31.59       35.71      1.80 o 
  -2   6   0       37.82       39.14      2.07 o 
  -1   6   0        2.39        2.02      0.82 o 
   0   6   0       41.32       42.64      1.49 o 
   1   6   0       41.55       43.63      1.50 o 
   2   6   0       44.80       38.32      2.30 o 
   3   6   0        0.05        0.05      0.54 o 
   4   6   0        4.85        5.72      0.82 o 
   5   6   0        6.24        5.14      1.06 o 
   6   6   0      141.35      139.56      3.22 o 
   7   6   0      139.30      144.11      3.77 o 
   8   6   0        1.32        2.31      0.88 o 
   9   6   0        8.04       13.71      1.76 o 
  10   6   0        0.19        0.27      1.01 o 
  11   6   0        3.24        2.31      1.27 o 
  -4   7   0        5.03        4.23      1.46 o 
  -3   7   0        0.34        0.05      0.77 o 
  -2   7   0       12.45       13.07      0.95 o 
  -1   7   0       32.07       32.73      1.73 o 
   0   7   0      359.13      355.18      8.12 o 
   1   7   0       74.09       72.72      2.22 o 
   2   7   0       19.42       16.08      1.46 o 
   3   7   0       95.92       81.23      2.50 o 
   4   7   0       10.60        7.16      1.00 o 
   5   7   0        7.63        7.24      1.48 o 
   6   7   0        1.45       -0.02      0.66 o 
   7   7   0       14.81       14.52      2.03 o 
   8   7   0        2.02        3.43      1.01 o 
   9   7   0        0.44       -0.45      1.04 o 
  10   7   0        3.62        2.84      1.29 o 
  11   7   0        6.64        6.02      1.59 o 
  -3   8   0        0.08        0.41      0.99 o 
  -2   8   0        0.03        2.32      0.94 o 
  -1   8   0       21.52       21.32      1.30 o 
   0   8   0        0.30        0.71      0.69 o 
   1   8   0        2.65        2.98      1.10 o 
   2   8   0        0.45        0.14      0.76 o 
   3   8   0       96.12       88.59      4.67 o 
   4   8   0        0.36        0.48      0.96 o 
   5   8   0       45.47       42.18      2.28 o 
   6   8   0        2.66        2.17      0.85 o 
   7   8   0        9.70       10.98      1.60 o 
   8   8   0       59.14       51.26      3.10 o 
   9   8   0        8.28        5.55      1.29 o 
  10   8   0        3.75        3.59      1.54 o 
  11   8   0        3.02        1.20      2.04 o 
  -2   9   0        1.44        0.87      1.04 o 
  -1   9   0        0.02       -0.07      0.91 o 
   0   9   0        0.07        0.22      0.85 o 
   1   9   0        6.33        6.14      1.09 o 
   2   9   0      108.77      119.30      3.37 o 
   3   9   0       23.71       26.82      1.97 o 
   4   9   0        0.04       -0.66      0.80 o 
   5   9   0       10.47       11.66      1.78 o 
   6   9   0        5.54        5.61      3.66 o 
   7   9   0        1.04        0.51      1.45 o 
   8   9   0        1.66        1.07      1.68 o 
   9   9   0        2.29       -1.38      1.76 o 
  10   9   0        0.62       -0.59      2.34 o 
   0  10   0        2.90        2.08      1.24 o 
   1  10   0       23.37       20.69      2.80 o 
   2  10   0        0.38        0.67      0.91 o 
   3  10   0       13.60       15.12      1.60 o 
   4  10   0        3.63        2.19      1.11 o 
   5  10   0       14.41       12.53      1.57 o 
   6  10   0        0.00       -1.39      1.39 o 
   7  10   0        3.69        4.27      2.02 o 
   8  10   0        1.41        0.12      1.65 o 
   9  10   0        5.40        5.71      2.02 o 
   2  11   0        1.95        1.97      1.26 o 
   3  11   0        1.28       -0.49      0.91 o 
   4  11   0       21.90       16.97      1.96 o 
   5  11   0        8.42        8.22      2.03 o 
   6  11   0        0.77       -0.41      1.33 o 
   7  11   0        0.50        2.00      1.96 o 
   8  11   0        0.24       -1.76      1.76 o 
  -8 -11   1        2.25        3.29      2.07 o 
  -7 -11   1       11.20       14.88      2.74 o 
  -6 -11   1        1.74        2.60      2.11 o 
  -5 -11   1        3.85        4.47      1.67 o 
  -4 -11   1        2.23        2.35      1.19 o 
  -3 -11   1        6.96        4.26      1.21 o 
  -2 -11   1        5.23        4.99      1.39 o 
  -9 -10   1       21.75       20.70      3.00 o 
  -8 -10   1        3.96        4.02      2.07 o 
  -7 -10   1       80.99       93.73      5.49 o 
  -6 -10   1       15.07       16.50      2.78 o 
  -5 -10   1       14.42       11.62      1.75 o 
  -4 -10   1        8.64        8.66      1.45 o 
  -3 -10   1        0.78        0.02      0.92 o 
  -2 -10   1        1.03        2.45      1.01 o 
  -1 -10   1        0.03        0.30      0.92 o 
   0 -10   1       11.86       14.78      1.81 o 
 -10  -9   1        1.01       -1.44      1.44 o 
  -9  -9   1        4.64        7.45      1.91 o 
  -8  -9   1        8.09        7.24      1.97 o 
  -7  -9   1       46.31       45.34      6.00 o 
  -6  -9   1        2.09        2.39      2.15 o 
  -5  -9   1       18.83       20.13      3.12 o 
  -4  -9   1        2.11        1.60      0.97 o 
  -3  -9   1        0.07       -0.78      0.78 o 
  -2  -9   1       10.83        7.74      1.17 o 
  -1  -9   1        2.89        2.54      0.90 o 
   0  -9   1       22.13       25.70      2.44 o 
   1  -9   1        0.43       -0.11      0.88 o 
   2  -9   1       13.51       13.29      1.67 o 
 -10  -8   1        0.45       -1.09      1.23 o 
  -9  -8   1        6.53        7.81      1.75 o 
  -8  -8   1        0.56        0.28      0.93 o 
  -7  -8   1       11.23       11.90      1.75 o 
  -6  -8   1       25.40       23.43      1.94 o 
  -5  -8   1       75.49       71.63      3.85 o 
  -4  -8   1       95.39       96.25      3.55 o 
  -3  -8   1        0.00        0.20      0.75 o 
  -2  -8   1       88.37       89.46      2.90 o 
  -1  -8   1        1.96        2.07      0.74 o 
   0  -8   1        0.01       -0.34      0.63 o 
   1  -8   1        2.72        2.29      0.65 o 
   2  -8   1        8.30       11.12      1.36 o 
   3  -8   1        0.07        0.19      0.89 o 
 -11  -7   1       29.59       27.83      2.64 o 
 -10  -7   1        3.82        2.14      1.33 o 
  -9  -7   1       34.23       35.42      2.30 o 
  -8  -7   1        1.07        0.67      0.87 o 
  -7  -7   1        3.95        6.16      1.13 o 
  -6  -7   1        1.01        1.37      0.70 o 
  -5  -7   1       13.35       11.38      1.17 o 
  -4  -7   1       16.65       19.55      1.39 o 
  -3  -7   1       15.43       13.90      1.22 o 
  -2  -7   1       79.05       82.24      3.30 o 
  -1  -7   1       51.08       49.53      1.91 o 
   0  -7   1        2.38        1.65      0.69 o 
   1  -7   1        7.78        7.91      0.95 o 
   2  -7   1       36.91       38.23      1.99 o 
   3  -7   1        2.61        1.84      0.85 o 
   4  -7   1       10.94       10.26      1.37 o 
 -11  -6   1       11.16        9.20      2.89 o 
 -10  -6   1        0.20       -0.95      1.04 o 
  -9  -6   1       27.09       30.85      2.41 o 
  -8  -6   1        0.19       -0.52      0.70 o 
  -7  -6   1       13.02       14.18      1.35 o 
  -6  -6   1        4.12        4.44      0.71 o 
  -5  -6   1        9.77        9.60      0.91 o 
  -4  -6   1       48.98       54.41      1.95 o 
  -3  -6   1       87.62       97.75      2.65 o 
  -2  -6   1      106.87      112.94      2.36 o 
  -1  -6   1       34.87       30.92      1.37 o 
   0  -6   1      139.42      134.20      2.75 o 
   1  -6   1       30.71       32.07      1.40 o 
   2  -6   1       18.35       19.29      1.06 o 
   3  -6   1       17.02       19.21      1.47 o 
   4  -6   1        0.58        1.89      0.84 o 
   5  -6   1        0.64        0.87      1.04 o 
 -11  -5   1       12.49       11.52      1.76 o 
 -10  -5   1        0.12       -0.13      1.04 o 
  -9  -5   1       69.93       68.79      3.03 o 
  -8  -5   1       29.16       31.31      2.06 o 
  -7  -5   1       21.64       21.16      1.29 o 
  -6  -5   1       19.81       26.10      1.31 o 
  -5  -5   1       87.58       90.39      2.26 o 
  -4  -5   1       70.70       74.06      1.94 o 
  -3  -5   1        3.23        1.97      0.68 o 
  -2  -5   1      123.42      111.06      2.71 o 
  -1  -5   1       69.58       67.89      1.46 o 
   0  -5   1       25.66       20.31      0.97 o 
   1  -5   1      225.91      231.87      3.61 o 
   2  -5   1      109.38      106.93      1.79 o 
   3  -5   1        4.06        4.99      0.65 o 
   4  -5   1        3.76        2.68      0.80 o 
   5  -5   1       18.11       19.87      1.55 o 
   6  -5   1        6.71        5.42      1.15 o 
 -11  -4   1        0.59        2.50      2.20 o 
 -10  -4   1        4.55        3.76      1.82 o 
  -9  -4   1        8.09        8.54      1.29 o 
  -8  -4   1        3.01        3.02      1.17 o 
  -7  -4   1       12.35       11.08      1.18 o 
  -6  -4   1       41.38       48.16      1.27 o 
  -5  -4   1        0.52        0.52      0.37 o 
  -4  -4   1       13.59       10.92      0.66 o 
  -3  -4   1       16.23       21.83      0.98 o 
  -2  -4   1      893.59      877.72     11.46 o 
  -1  -4   1      745.77      843.57     10.35 o 
   0  -4   1       83.63       70.86      1.41 o 
   1  -4   1        0.28        2.02      0.33 o 
   2  -4   1        6.36        5.03      0.33 o 
   3  -4   1       57.16       53.36      1.43 o 
   4  -4   1      204.17      196.76      3.54 o 
   5  -4   1       73.22       74.11      4.26 o 
   6  -4   1        5.26        4.77      1.08 o 
   7  -4   1       19.98       21.71      1.87 o 
 -10  -3   1        0.29        2.06      0.94 o 
  -9  -3   1        1.01        1.68      0.89 o 
  -8  -3   1        0.47        0.40      0.92 o 
  -7  -3   1       11.72       12.15      1.05 o 
  -6  -3   1      241.34      263.50      4.00 o 
  -5  -3   1       10.21       12.82      0.69 o 
  -4  -3   1      223.05      245.54      3.25 o 
  -3  -3   1     1425.63     1508.65     19.23 o 
  -2  -3   1      140.40      143.46      1.96 o 
  -1  -3   1      192.24      189.02      3.04 o 
   0  -3   1      369.31      370.62      4.43 o 
   1  -3   1        1.50        1.57      0.21 o 
   2  -3   1       22.18       21.63      0.47 o 
   3  -3   1       44.58       34.89      1.10 o 
   4  -3   1      516.67      523.73      7.88 o 
   5  -3   1       91.15       91.56      2.15 o 
   6  -3   1       68.73       69.67      2.58 o 
   7  -3   1       17.06       18.82      1.62 o 
   8  -3   1        3.23        3.37      1.24 o 
 -10  -2   1        0.00        1.08      1.29 o 
  -9  -2   1        0.44        1.12      0.81 o 
  -8  -2   1       11.66       11.20      1.20 o 
  -7  -2   1        0.01       -0.32      0.47 o 
  -6  -2   1       30.65       34.00      1.12 o 
  -5  -2   1       21.59       18.46      0.92 o 
  -4  -2   1      513.14      551.80      6.13 o 
  -3  -2   1        1.99        3.83      0.30 o 
  -2  -2   1      128.34      144.41      1.97 o 
  -1  -2   1      173.78      164.08      1.95 o 
   0  -2   1     1985.87     1901.93     21.07 o 
   1  -2   1       35.32       45.99      0.70 o 
   2  -2   1      164.50      137.58      2.21 o 
   3  -2   1      225.89      200.29      2.92 o 
   4  -2   1      121.71      110.05      1.87 o 
   5  -2   1       45.29       45.58      1.21 o 
   6  -2   1       57.83       59.26      2.34 o 
   7  -2   1        0.96        0.79      1.02 o 
   8  -2   1        7.58        9.01      1.39 o 
 -10  -1   1        0.52        0.76      1.23 o 
  -9  -1   1        0.08        0.10      1.08 o 
  -8  -1   1        4.50        5.12      0.90 o 
  -7  -1   1        0.56        0.68      0.62 o 
  -6  -1   1        0.02        0.40      0.37 o 
  -5  -1   1       15.28       19.40      0.84 o 
  -4  -1   1      449.50      436.91      5.90 o 
  -3  -1   1       10.70       11.02      0.43 o 
  -2  -1   1      916.06      964.88     10.20 o 
  -1  -1   1      164.52      161.19      2.10 o 
   0  -1   1     1522.40     1444.22     13.33 o 
   1  -1   1      599.78      614.50      9.75 o 
   2  -1   1      997.09      917.83     12.66 o 
   3  -1   1       33.96       34.82      1.26 o 
   4  -1   1      844.69      826.53     12.77 o 
   5  -1   1      163.12      168.12      3.05 o 
   6  -1   1      437.96      411.60      6.95 o 
   7  -1   1       27.51       25.12      1.55 o 
   8  -1   1       13.29       11.99      1.50 o 
   9  -1   1        3.55        4.32      1.24 o 
  -9   0   1        0.19       -0.34      0.98 o 
  -8   0   1       20.04       20.30      3.15 o 
  -7   0   1       12.43       15.14      1.57 o 
  -6   0   1       71.57       70.78      1.60 o 
  -5   0   1       13.60       20.52      0.78 o 
  -4   0   1        7.84       13.32      0.54 o 
  -3   0   1      291.39      267.88      3.43 o 
  -2   0   1      153.62      162.92      2.02 o 
  -1   0   1     1721.13     1745.56     18.25 o 
   1   0   1      771.52      876.37     93.14 o 
   2   0   1     2327.72     2410.32     35.72 o 
   3   0   1      124.42      144.40      2.18 o 
   4   0   1      109.90       99.47      1.56 o 
   5   0   1       25.06       28.55      1.08 o 
   6   0   1        2.69        2.52      0.51 o 
   7   0   1        1.19        0.94      0.62 o 
   8   0   1       60.68       66.07      3.05 o 
   9   0   1        1.73       -0.59      0.88 o 
  10   0   1        9.28        8.58      1.66 o 
  -9   1   1        0.00       -1.46      1.46 o 
  -8   1   1        0.98        1.21      1.08 o 
  -7   1   1       25.64       27.29      2.56 o 
  -6   1   1       59.06       57.38      1.58 o 
  -5   1   1       20.57       21.11      0.70 o 
  -4   1   1       50.37       47.96      1.18 o 
  -3   1   1     1064.86     1141.50     12.88 o 
  -2   1   1       18.92       25.91      0.53 o 
  -1   1   1     4573.12     4452.20     41.20 o 
   0   1   1     1494.26     1509.19     15.96 o 
   1   1   1       98.48       90.18      1.32 o 
   2   1   1    11517.19    12666.30    139.39 o 
   3   1   1      983.08     1026.83     14.05 o 
   4   1   1      383.23      415.12      6.46 o 
   5   1   1      224.18      260.67      3.61 o 
   6   1   1       36.64       32.54      0.79 o 
   7   1   1       81.13       87.65      2.11 o 
   8   1   1       29.58       23.77      2.02 o 
   9   1   1       59.27       59.01      3.16 o 
  10   1   1        0.13       -0.88      0.88 o 
  -8   2   1        7.23        6.14      1.50 o 
  -7   2   1        0.52        2.20      0.98 o 
  -6   2   1        3.50        2.75      0.51 o 
  -5   2   1      312.70      315.83      4.60 o 
  -4   2   1       20.31       22.05      0.89 o 
  -3   2   1      197.47      176.26      2.38 o 
  -2   2   1        1.85        3.52      0.28 o 
  -1   2   1      476.64      477.46      5.29 o 
   0   2   1       60.62       69.99      1.09 o 
   1   2   1        6.22        6.14      0.49 o 
   2   2   1     7919.32     8772.29    109.97 o 
   3   2   1      278.46      327.54      3.90 o 
   4   2   1      522.75      548.06      8.75 o 
   5   2   1       47.21       42.49      0.98 o 
   6   2   1      185.93      201.44      4.39 o 
   7   2   1       90.38       93.69      1.92 o 
   8   2   1        8.71        8.28      0.94 o 
   9   2   1       13.08       12.66      1.71 o 
  10   2   1        6.55        7.66      1.55 o 
  -8   3   1        2.06        4.02      1.39 o 
  -7   3   1        0.01        0.65      0.92 o 
  -6   3   1        0.85       -0.17      0.78 o 
  -5   3   1       15.82       15.26      0.88 o 
  -4   3   1       23.47       22.69      0.73 o 
  -3   3   1        0.23        0.67      0.25 o 
  -2   3   1       74.30       86.99      1.39 o 
  -1   3   1        4.84       10.18      0.48 o 
   0   3   1       49.02       35.19      0.84 o 
   1   3   1       97.78      102.80      1.83 o 
   2   3   1      445.16      464.14      6.71 o 
   3   3   1      903.36      950.59     11.47 o 
   4   3   1      498.80      578.01      8.31 o 
   5   3   1       10.61        8.89      0.56 o 
   6   3   1       11.85       13.27      1.03 o 
   7   3   1        9.16        8.65      0.70 o 
   8   3   1       35.18       29.19      1.76 o 
   9   3   1        1.64        1.97      0.91 o 
  10   3   1       30.94       27.51      2.64 o 
  11   3   1       12.28        9.71      1.96 o 
  -7   4   1        0.03       -0.46      0.92 o 
  -6   4   1        2.81        3.23      1.14 o 
  -5   4   1        8.59       12.58      1.19 o 
  -4   4   1        0.61        1.10      0.50 o 
  -3   4   1      455.95      445.10      5.53 o 
  -2   4   1       23.67       21.70      0.80 o 
  -1   4   1        9.68        8.90      0.58 o 
   0   4   1      658.64      680.22      9.17 o 
   1   4   1      116.83      120.09      2.41 o 
   2   4   1      538.40      542.70      9.71 o 
   3   4   1      227.26      217.89      3.87 o 
   4   4   1     2585.45     2919.25     39.75 o 
   5   4   1       34.29       43.69      1.69 o 
   6   4   1       70.04       81.39      2.72 o 
   7   4   1        0.00       -0.04      0.45 o 
   8   4   1        2.73        2.36      0.81 o 
   9   4   1        0.03       -0.73      0.97 o 
  10   4   1        5.25        4.50      1.05 o 
  11   4   1        0.00       -0.64      2.63 o 
  -6   5   1        1.87        2.75      1.12 o 
  -5   5   1        0.08        0.14      0.81 o 
  -4   5   1       55.00       60.52      2.11 o 
  -3   5   1      128.59      135.02      2.74 o 
  -2   5   1      270.01      276.10      3.99 o 
  -1   5   1      229.83      238.69      3.78 o 
   0   5   1       12.80       11.42      0.95 o 
   1   5   1      124.18      134.20      2.54 o 
   2   5   1       25.04       33.36      1.36 o 
   3   5   1       38.98       38.07      1.46 o 
   4   5   1      270.93      297.01      9.95 o 
   5   5   1       16.00       11.88      1.01 o 
   6   5   1      223.23      236.25      4.43 o 
   7   5   1       10.08       10.34      1.05 o 
   8   5   1        7.13        8.06      1.44 o 
   9   5   1        6.78        6.86      1.23 o 
  10   5   1        3.97        2.98      1.75 o 
  11   5   1        0.15       -0.73      1.19 o 
  -5   6   1        1.47        0.34      0.96 o 
  -4   6   1        2.49        1.97      0.90 o 
  -3   6   1       14.48       15.12      1.01 o 
  -2   6   1       52.12       51.75      1.62 o 
  -1   6   1      259.81      247.56      4.40 o 
   0   6   1      482.88      470.63      8.16 o 
   1   6   1       92.94       93.87      2.12 o 
   2   6   1      431.69      451.28      8.65 o 
   3   6   1      205.57      205.50      6.06 o 
   4   6   1       12.26       13.94      1.68 o 
   5   6   1       50.95       48.67      1.92 o 
   6   6   1      251.27      249.79      4.85 o 
   7   6   1      103.43      105.01      3.09 o 
   8   6   1       11.26       12.23      1.24 o 
   9   6   1        8.27        7.72      1.35 o 
  10   6   1        0.00       -0.01      1.01 o 
  11   6   1        0.86        1.00      1.07 o 
  -4   7   1        0.74        0.51      0.91 o 
  -3   7   1       12.03       15.14      1.53 o 
  -2   7   1        4.27        4.15      0.71 o 
  -1   7   1       40.39       38.76      2.40 o 
   0   7   1      207.92      209.84      3.99 o 
   1   7   1        7.46        7.33      0.90 o 
   2   7   1       46.84       43.05      1.71 o 
   3   7   1        0.00        0.18      0.65 o 
   4   7   1       11.69       16.67      1.94 o 
   5   7   1        1.03       -0.11      0.70 o 
   6   7   1       18.73       14.00      1.36 o 
   7   7   1        0.01       -0.36      1.57 o 
   8   7   1       39.16       36.87      2.16 o 
   9   7   1       20.11       24.18      2.09 o 
  10   7   1        1.69        3.33      1.33 o 
  11   7   1        0.70        1.25      1.24 o 
  -3   8   1        1.55        2.02      1.01 o 
  -2   8   1        0.00       -0.05      0.78 o 
  -1   8   1        0.23        1.13      0.65 o 
   0   8   1        2.14        2.74      0.82 o 
   1   8   1      101.61      106.65      2.99 o 
   2   8   1      124.66      130.46      3.71 o 
   3   8   1        1.28       -0.16      0.72 o 
   4   8   1       84.20       82.76      3.29 o 
   5   8   1        0.64        1.01      0.82 o 
   6   8   1       28.52       26.99      1.89 o 
   7   8   1        7.09        2.21      1.18 o 
   8   8   1       82.66       80.87      5.75 o 
   9   8   1       12.99        8.46      1.91 o 
  10   8   1        1.49        2.51      1.38 o 
  11   8   1        0.26        1.93      1.40 o 
  -1   9   1       10.17        9.33      1.30 o 
   0   9   1        0.56        1.70      0.84 o 
   1   9   1       14.88       14.72      1.40 o 
   2   9   1       55.60       59.79      2.55 o 
   3   9   1        8.52        8.60      1.29 o 
   4   9   1        0.01       -0.64      0.99 o 
   5   9   1       64.25       61.83      3.28 o 
   6   9   1        0.02        1.09      1.29 o 
   7   9   1       28.58       23.56      2.74 o 
   8   9   1        0.39        0.69      1.50 o 
   9   9   1        2.31        4.67      1.81 o 
  10   9   1       22.57       23.27      4.10 o 
   0  10   1        0.15       -0.45      0.89 o 
   1  10   1        2.60        3.63      1.06 o 
   2  10   1        0.69        0.32      0.86 o 
   3  10   1       18.29       16.73      1.58 o 
   4  10   1       58.82       59.29      2.94 o 
   5  10   1        2.82        4.23      1.38 o 
   6  10   1        9.06       10.83      2.28 o 
   7  10   1        3.33        4.62      2.00 o 
   8  10   1        0.00       -0.08      1.60 o 
   9  10   1        0.49        0.55      1.60 o 
   3  11   1        0.09       -0.52      0.96 o 
   4  11   1       29.01       31.71      2.50 o 
   5  11   1       12.78       11.98      2.07 o 
   6  11   1        7.88        5.53      1.67 o 
   7  11   1        4.22        2.75      3.73 o 
   8  11   1        0.00        1.73      1.96 o 
  -8 -11   2        0.13        2.04      2.10 o 
  -7 -11   2       10.92       11.82      3.22 o 
  -6 -11   2        0.55        1.36      1.44 o 
  -5 -11   2       10.33       13.72      1.82 o 
  -4 -11   2        1.11        0.85      1.23 o 
  -3 -11   2        9.11        9.56      1.53 o 
  -9 -10   2        8.96        7.37      2.71 o 
  -8 -10   2        1.25       -0.88      1.60 o 
  -7 -10   2       41.36       33.23      3.51 o 
  -6 -10   2        2.01        1.17      1.66 o 
  -5 -10   2        7.90        7.98      1.50 o 
  -4 -10   2        3.17        2.25      1.12 o 
  -3 -10   2        7.34        8.76      1.32 o 
  -2 -10   2        3.44        3.24      1.06 o 
  -1 -10   2        5.42        4.72      1.17 o 
   0 -10   2        1.24        0.12      1.10 o 
 -10  -9   2        0.62        0.12      1.75 o 
  -9  -9   2        4.23        4.10      1.52 o 
  -8  -9   2       14.24       15.24      3.81 o 
  -7  -9   2       30.92       27.65      2.95 o 
  -6  -9   2        3.88        2.69      1.51 o 
  -5  -9   2       78.74       74.01      3.31 o 
  -4  -9   2        0.30       -0.16      0.85 o 
  -3  -9   2       23.62       25.96      1.98 o 
  -2  -9   2        3.66        2.11      0.87 o 
  -1  -9   2       10.00       10.64      1.26 o 
   0  -9   2        8.68       10.01      1.43 o 
   1  -9   2        8.51       11.09      1.95 o 
   2  -9   2       21.25       21.29      2.66 o 
 -10  -8   2        0.69        1.61      1.76 o 
  -9  -8   2        0.75        0.26      1.22 o 
  -8  -8   2        0.27        0.19      1.04 o 
  -7  -8   2       17.54       11.81      2.46 o 
  -6  -8   2        7.27        4.94      2.13 o 
  -5  -8   2      209.53      210.67      5.94 o 
  -4  -8   2       19.92       19.83      1.94 o 
  -3  -8   2       62.70       60.79      2.43 o 
  -2  -8   2       12.35       13.12      1.31 o 
  -1  -8   2       32.73       34.42      1.89 o 
   0  -8   2        8.01        6.78      0.97 o 
   1  -8   2        5.72        6.27      1.00 o 
   2  -8   2        7.50        8.76      1.30 o 
   3  -8   2        8.70       14.15      1.57 o 
 -11  -7   2        9.46        7.42      1.73 o 
 -10  -7   2        1.64        0.99      1.36 o 
  -9  -7   2       11.32       10.63      1.47 o 
  -8  -7   2       42.78       40.21      2.35 o 
  -7  -7   2       12.82       12.39      1.40 o 
  -6  -7   2        4.99        3.74      0.84 o 
  -5  -7   2       19.44       22.62      1.56 o 
  -4  -7   2       26.31       30.53      1.75 o 
  -3  -7   2       84.20       84.45      2.38 o 
  -2  -7   2       28.56       22.63      2.01 o 
  -1  -7   2       39.61       38.84      1.72 o 
   0  -7   2       13.53       11.59      1.07 o 
   1  -7   2       60.25       62.39      3.33 o 
   2  -7   2       29.81       30.61      2.07 o 
   3  -7   2       12.52       13.57      1.38 o 
   4  -7   2       25.08       30.82      2.20 o 
 -11  -6   2        3.87        4.06      1.49 o 
 -10  -6   2        2.58        2.10      1.21 o 
  -9  -6   2       37.61       43.00      2.35 o 
  -8  -6   2        0.30        0.57      0.73 o 
  -7  -6   2       65.75       70.82      2.26 o 
  -6  -6   2        0.73        1.76      0.56 o 
  -5  -6   2       61.72       62.38      2.03 o 
  -4  -6   2       19.78       16.84      1.12 o 
  -3  -6   2      362.49      349.27      8.00 o 
  -2  -6   2       81.03       81.87      1.93 o 
  -1  -6   2        0.63        1.31      0.49 o 
   0  -6   2      157.48      149.74      2.74 o 
   1  -6   2        0.16       -0.45      0.45 o 
   2  -6   2        1.02        1.49      0.58 o 
   3  -6   2        1.52        2.18      0.72 o 
   4  -6   2       20.78       24.57      2.47 o 
   5  -6   2        5.76        7.63      1.16 o 
 -11  -5   2       20.79       20.83      2.84 o 
 -10  -5   2        6.87        5.53      1.68 o 
  -9  -5   2       57.13       59.47      2.53 o 
  -8  -5   2        9.01       11.71      1.09 o 
  -7  -5   2       60.15       61.41      2.00 o 
  -6  -5   2       87.29       93.77      2.22 o 
  -5  -5   2       52.71       53.90      1.43 o 
  -4  -5   2        0.61        0.23      0.41 o 
  -3  -5   2      118.01      115.23      2.53 o 
  -2  -5   2        7.39        8.34      0.72 o 
  -1  -5   2      278.41      294.34      4.72 o 
   0  -5   2       64.85       62.20      1.55 o 
   1  -5   2       14.89       16.65      0.93 o 
   2  -5   2       30.76       26.90      1.55 o 
   3  -5   2       36.40       38.15      1.80 o 
   4  -5   2       35.02       35.86      1.75 o 
   5  -5   2        0.34       -0.64      0.64 o 
   6  -5   2       27.34       32.28      2.20 o 
 -11  -4   2        6.47        4.18      1.91 o 
 -10  -4   2        7.35        8.90      1.52 o 
  -9  -4   2       31.64       29.14      2.22 o 
  -8  -4   2       16.86       15.01      1.13 o 
  -7  -4   2      165.32      156.71      4.10 o 
  -6  -4   2        0.45        0.08      0.38 o 
  -5  -4   2      189.45      171.91      3.14 o 
  -4  -4   2       21.80       29.17      1.12 o 
  -3  -4   2        6.76        7.03      0.54 o 
  -2  -4   2      186.60      184.98      2.70 o 
  -1  -4   2      685.34      741.35      9.17 o 
   0  -4   2      102.40       93.55      1.68 o 
   1  -4   2       13.96       17.05      0.73 o 
   2  -4   2      146.15      122.70      2.28 o 
   3  -4   2       67.55       67.58      1.63 o 
   4  -4   2       37.84       38.59      1.22 o 
   5  -4   2        7.11        6.23      0.74 o 
   6  -4   2        9.94        8.91      1.14 o 
   7  -4   2        0.60        0.56      0.82 o 
 -10  -3   2        0.12        0.07      0.92 o 
  -9  -3   2       17.48       19.73      2.72 o 
  -8  -3   2        1.07        0.51      0.91 o 
  -7  -3   2      109.63      108.58      2.59 o 
  -6  -3   2       57.35       62.08      1.62 o 
  -5  -3   2      183.87      180.98      2.92 o 
  -4  -3   2        1.19        1.24      0.36 o 
  -3  -3   2       24.51       19.47      0.71 o 
  -2  -3   2      113.14       99.97      1.51 o 
  -1  -3   2       61.43       64.51      1.02 o 
   0  -3   2      243.26      225.59      2.70 o 
   1  -3   2      474.24      530.95      6.52 o 
   2  -3   2       60.28       59.55      1.14 o 
   3  -3   2        2.28        2.78      0.45 o 
   4  -3   2        0.02        0.27      0.40 o 
   5  -3   2        0.32        0.90      0.46 o 
   6  -3   2        0.83        1.55      0.54 o 
   7  -3   2       47.01       44.51      2.44 o 
   8  -3   2       14.96       18.31      1.81 o 
 -10  -2   2       12.90        7.24      1.86 o 
  -9  -2   2        7.36        7.49      1.28 o 
  -8  -2   2        0.74        2.86      0.86 o 
  -7  -2   2        7.45        8.81      0.94 o 
  -6  -2   2       51.38       52.35      1.44 o 
  -5  -2   2       82.06       73.12      1.50 o 
  -4  -2   2      177.92      179.64      2.46 o 
  -3  -2   2      280.00      269.47      3.36 o 
  -2  -2   2        0.06        0.00      0.20 o 
  -1  -2   2       16.53       17.45      0.48 o 
   0  -2   2      929.76      926.95      9.04 o 
   1  -2   2      960.30      990.80     15.13 o 
   2  -2   2      297.04      331.78      5.38 o 
   3  -2   2       13.83       11.97      0.53 o 
   4  -2   2      109.50      110.48      2.23 o 
   5  -2   2       32.38       30.44      1.15 o 
   6  -2   2      136.70      126.95      2.96 o 
   7  -2   2        0.36        1.31      1.04 o 
   8  -2   2        6.62        5.91      1.19 o 
 -10  -1   2        3.34        3.00      1.45 o 
  -9  -1   2        3.01        4.09      1.44 o 
  -8  -1   2        0.11        1.52      0.75 o 
  -7  -1   2       32.68       32.57      1.93 o 
  -6  -1   2        1.30        1.55      0.44 o 
  -5  -1   2      111.13      120.72      2.12 o 
  -4  -1   2      459.45      480.68      6.08 o 
  -3  -1   2        5.50        5.52      0.42 o 
  -2  -1   2      981.31     1052.54     12.49 o 
  -1  -1   2     1512.76     1475.91     19.23 o 
   0  -1   2      135.98      136.63      1.47 o 
   1  -1   2      994.15     1039.52     16.24 o 
   2  -1   2      545.08      512.04     14.55 o 
   3  -1   2       23.71       13.91      0.42 o 
   4  -1   2       90.46       87.24      1.89 o 
   5  -1   2      142.07      127.30      2.74 o 
   6  -1   2        6.50        6.47      0.57 o 
   7  -1   2        0.28        0.83      0.53 o 
   8  -1   2        1.53        0.80      0.83 o 
   9  -1   2        8.78       12.66      1.60 o 
  -9   0   2        5.23        5.63      1.54 o 
  -8   0   2        9.82        7.18      1.03 o 
  -7   0   2        9.75       11.30      1.02 o 
  -6   0   2       36.94       38.21      2.32 o 
  -5   0   2       38.85       40.99      1.02 o 
  -4   0   2       60.11       79.87      1.51 o 
  -3   0   2      172.93      166.98      2.36 o 
  -2   0   2      939.97      940.34     11.21 o 
  -1   0   2      798.16      778.27      7.90 o 
   0   0   2      149.70      131.47      1.46 o 
   1   0   2       14.02       15.09      0.49 o 
   2   0   2     1115.38     1312.72     32.96 o 
   3   0   2      306.90      373.29      9.37 o 
   4   0   2      151.41      166.58      3.81 o 
   5   0   2       10.80        9.15      0.67 o 
   6   0   2       35.99       41.37      1.28 o 
   7   0   2      117.82      122.84      3.27 o 
   8   0   2       70.90       60.33      2.93 o 
   9   0   2        1.10        1.95      0.98 o 
  10   0   2        1.85        1.00      1.90 o 
  -9   1   2       15.18       14.85      2.17 o 
  -8   1   2        0.52        0.22      1.03 o 
  -7   1   2        9.38        9.94      1.23 o 
  -6   1   2       47.98       47.96      1.72 o 
  -5   1   2       71.52       77.26      1.61 o 
  -4   1   2       42.62       33.17      0.99 o 
  -3   1   2      260.86      322.24      4.24 o 
  -2   1   2      359.31      353.78      4.25 o 
  -1   1   2      307.00      287.53      3.14 o 
   0   1   2      575.08      629.64      6.23 o 
   1   1   2     5384.85     5626.82     70.46 o 
   2   1   2      766.15      811.24     10.95 o 
   3   1   2     1943.20     2248.81     28.09 o 
   4   1   2      290.45      303.52      4.32 o 
   5   1   2       63.79       66.25      1.35 o 
   6   1   2       52.11       48.98      2.34 o 
   7   1   2       42.38       37.85      1.60 o 
   8   1   2        0.00        0.07      0.77 o 
   9   1   2        9.65        6.76      1.35 o 
  10   1   2        1.18        1.10      1.03 o 
  -8   2   2        3.04        2.44      1.29 o 
  -7   2   2        3.52        5.02      1.29 o 
  -6   2   2        3.67        3.09      0.63 o 
  -5   2   2        2.20        0.98      0.37 o 
  -4   2   2      326.81      340.30      4.61 o 
  -3   2   2       83.82       83.11      1.48 o 
  -2   2   2        4.57        3.97      0.33 o 
  -1   2   2      333.65      362.69      4.40 o 
   0   2   2      712.84      725.96      8.39 o 
   1   2   2      312.68      318.31      5.31 o 
   2   2   2      276.86      341.08      5.43 o 
   3   2   2      601.33      604.04      7.35 o 
   4   2   2       37.58       27.34      0.80 o 
   5   2   2      420.41      426.39      6.83 o 
   6   2   2      117.90      123.65      2.00 o 
   7   2   2      170.69      181.93      2.94 o 
   8   2   2       82.94       89.41      3.62 o 
   9   2   2       65.42       65.57      3.21 o 
  10   2   2        5.61        4.00      1.33 o 
  -7   3   2       24.63       24.36      2.43 o 
  -6   3   2        5.53        6.81      1.02 o 
  -5   3   2        7.96        7.95      0.82 o 
  -4   3   2       55.16       52.09      1.45 o 
  -3   3   2        0.51        1.31      0.35 o 
  -2   3   2      204.86      180.27      2.66 o 
  -1   3   2      125.33      155.73      2.31 o 
   0   3   2      615.65      596.74      8.66 o 
   1   3   2        9.79        7.67      0.52 o 
   2   3   2      611.70      651.68      9.29 o 
   3   3   2      765.53      829.09     20.17 o 
   4   3   2     1285.35     1419.97     18.17 o 
   5   3   2      151.12      152.81      2.66 o 
   6   3   2       39.85       46.89      1.76 o 
   7   3   2       46.41       48.32      1.47 o 
   8   3   2        4.89        5.73      0.92 o 
   9   3   2       54.10       57.47      3.10 o 
  10   3   2        3.00        3.33      1.29 o 
  11   3   2        0.08       -0.63      1.32 o 
  -7   4   2        0.23        2.47      1.90 o 
  -6   4   2       30.37       33.68      2.42 o 
  -5   4   2        4.50        5.12      0.82 o 
  -4   4   2       23.24       21.86      1.21 o 
  -3   4   2       61.68       51.65      1.27 o 
  -2   4   2      141.44      144.75      2.35 o 
  -1   4   2       29.44       28.12      0.93 o 
   0   4   2        0.07        0.49      0.29 o 
   1   4   2      154.00      145.84      2.58 o 
   2   4   2      301.85      300.52      5.74 o 
   3   4   2      227.98      233.03      4.65 o 
   4   4   2        2.84        1.57      0.48 o 
   5   4   2      166.73      176.28      2.81 o 
   6   4   2       21.08       21.41      1.41 o 
   7   4   2       43.73       45.24      2.38 o 
   8   4   2       11.56       12.28      1.62 o 
   9   4   2       14.35       15.31      2.85 o 
  10   4   2        0.99        2.01      1.19 o 
  11   4   2       16.62       18.48      2.28 o 
  -6   5   2        2.39        1.17      1.09 o 
  -5   5   2        7.39       10.34      1.47 o 
  -4   5   2        4.44        6.26      0.85 o 
  -3   5   2        2.49        2.40      0.58 o 
  -2   5   2       47.26       52.45      1.47 o 
  -1   5   2       64.51       55.52      1.40 o 
   0   5   2      171.58      150.11      2.61 o 
   1   5   2        9.38       12.32      0.85 o 
   2   5   2       91.68       85.42      2.30 o 
   3   5   2       89.51       85.67      2.32 o 
   4   5   2      175.27      173.27      3.84 o 
   5   5   2      464.59      488.05      8.07 o 
   6   5   2      396.10      424.26      8.70 o 
   7   5   2       38.36       43.67      1.79 o 
   8   5   2        8.34        7.82      0.98 o 
   9   5   2        3.08        1.79      0.94 o 
  10   5   2        1.04       -0.37      1.71 o 
  11   5   2        5.37        4.61      1.60 o 
  -5   6   2        9.59        8.80      1.57 o 
  -4   6   2       11.59       11.79      1.99 o 
  -3   6   2        3.56        2.70      0.67 o 
  -2   6   2        0.68        1.79      0.57 o 
  -1   6   2      317.95      305.13      5.22 o 
   0   6   2        0.63        0.09      0.53 o 
   1   6   2      294.70      287.08      4.84 o 
   2   6   2        3.62        3.90      0.71 o 
   3   6   2      231.60      231.20      4.99 o 
   4   6   2      121.29      126.99      3.24 o 
   5   6   2       69.55       67.11      2.23 o 
   6   6   2        0.19        0.09      0.62 o 
   7   6   2        3.89        3.52      1.14 o 
   8   6   2        2.37        1.97      0.81 o 
   9   6   2        2.16        2.07      1.04 o 
  10   6   2        0.93       -0.92      0.98 o 
  11   6   2        1.58        0.08      1.57 o 
  -4   7   2        1.86        0.27      1.56 o 
  -3   7   2        6.94        5.90      1.09 o 
  -2   7   2        6.65        7.58      0.89 o 
  -1   7   2        0.87       -0.13      0.60 o 
   0   7   2        4.69        4.19      0.71 o 
   1   7   2      120.15      124.53      3.06 o 
   2   7   2        0.04        0.10      0.47 o 
   3   7   2       96.09      101.50      2.78 o 
   4   7   2       10.67       11.07      1.29 o 
   5   7   2      134.58      145.67      3.77 o 
   6   7   2       79.08       84.79      2.76 o 
   7   7   2      145.77      150.82      4.65 o 
   8   7   2       96.01       89.53      3.46 o 
   9   7   2        0.06        0.09      1.01 o 
  10   7   2        6.71        9.09      1.76 o 
  11   7   2        0.34        0.98      1.18 o 
  -3   8   2        1.13        0.98      1.30 o 
  -2   8   2       22.45       29.52      1.65 o 
  -1   8   2        1.25        0.96      0.65 o 
   0   8   2       13.66       14.18      1.32 o 
   1   8   2      158.31      167.55      3.97 o 
   2   8   2       16.34       17.92      1.54 o 
   3   8   2       80.49       79.98      5.09 o 
   4   8   2        5.66        7.54      2.33 o 
   5   8   2       55.57       51.99      2.56 o 
   6   8   2        8.17        5.72      1.35 o 
   7   8   2       31.82       36.80      3.19 o 
   8   8   2        0.07       -0.88      0.88 o 
   9   8   2        0.02        0.88      1.98 o 
  10   8   2        0.96        1.90      1.55 o 
  11   8   2        0.19       -1.50      1.50 o 
  -1   9   2        2.04        2.43      0.84 o 
   0   9   2        6.37        6.10      1.13 o 
   1   9   2        2.40        2.92      0.90 o 
   2   9   2        0.14        0.44      0.85 o 
   3   9   2       28.64       36.50      2.39 o 
   4   9   2        2.52        2.67      0.96 o 
   5   9   2        2.09        2.39      1.25 o 
   6   9   2        6.23        4.97      1.81 o 
   7   9   2       10.38        9.84      2.02 o 
   8   9   2        0.45        0.83      1.18 o 
   9   9   2       39.92       39.24      3.69 o 
  10   9   2       28.31       24.96      2.95 o 
   0  10   2       10.75       13.76      1.37 o 
   1  10   2        5.30        5.26      1.20 o 
   2  10   2       17.80       17.98      1.65 o 
   3  10   2       81.74       82.88      3.68 o 
   4  10   2        4.85        6.85      1.33 o 
   5  10   2        7.26        8.44      1.66 o 
   6  10   2        0.41        0.24      2.41 o 
   7  10   2        0.11        1.22      1.71 o 
   8  10   2        0.01        0.12      1.50 o 
   9  10   2        1.00        0.73      2.34 o 
   3  11   2        0.53        0.40      1.04 o 
   4  11   2        1.31        1.01      1.40 o 
   5  11   2        6.26        5.02      1.78 o 
   6  11   2        1.66        1.04      1.26 o 
   7  11   2        0.01       -0.40      1.75 o 
   8  11   2        0.85       -1.87      2.20 o 
  -7 -11   3        1.75        3.88      2.17 o 
  -6 -11   3        1.90        2.52      1.70 o 
  -5 -11   3        0.00        1.15      1.31 o 
  -4 -11   3       16.06       16.59      2.07 o 
  -3 -11   3        0.07       -1.01      1.01 o 
  -9 -10   3        0.12        3.97      2.85 o 
  -8 -10   3        0.25        0.15      1.76 o 
  -7 -10   3        0.89        0.84      1.65 o 
  -6 -10   3        2.22        2.95      3.29 o 
  -5 -10   3        5.26        5.99      1.32 o 
  -4 -10   3        7.31        7.60      1.41 o 
  -3 -10   3        0.31       -0.82      0.82 o 
  -2 -10   3       14.39       15.33      1.58 o 
  -1 -10   3        0.59        0.69      0.91 o 
   0 -10   3        9.57       14.29      1.78 o 
 -10  -9   3        0.58        1.87      2.00 o 
  -9  -9   3        3.04        6.32      1.77 o 
  -8  -9   3        1.72        1.05      1.34 o 
  -7  -9   3        6.44        6.24      2.02 o 
  -6  -9   3       36.17       36.92      2.80 o 
  -5  -9   3        9.16        8.70      1.84 o 
  -4  -9   3       12.74       13.87      1.58 o 
  -3  -9   3        2.54        3.85      1.02 o 
  -2  -9   3       13.11       14.07      1.42 o 
  -1  -9   3        0.27        0.74      0.86 o 
   0  -9   3        0.19        1.30      0.95 o 
   1  -9   3        6.46        6.37      1.26 o 
 -10  -8   3        1.55       -1.32      1.98 o 
  -9  -8   3       12.45       11.97      1.87 o 
  -8  -8   3        0.19        0.60      1.15 o 
  -7  -8   3        5.21        3.23      1.25 o 
  -6  -8   3        1.07        1.16      0.97 o 
  -5  -8   3       57.06       48.41      2.94 o 
  -4  -8   3      122.96      122.57      4.13 o 
  -3  -8   3        2.19        0.47      1.09 o 
  -2  -8   3      130.33      123.60      4.29 o 
  -1  -8   3        0.83        1.51      0.78 o 
   0  -8   3       76.40       72.07      2.47 o 
   1  -8   3        3.87        3.73      1.02 o 
   2  -8   3        2.09        2.45      0.96 o 
   3  -8   3       16.24       20.28      1.88 o 
 -10  -7   3        3.70        2.77      1.46 o 
  -9  -7   3       13.29       11.50      1.52 o 
  -8  -7   3       17.78       18.48      1.54 o 
  -7  -7   3       30.89       32.39      2.06 o 
  -6  -7   3       19.30       18.18      1.18 o 
  -5  -7   3       20.96       21.38      1.87 o 
  -4  -7   3        0.27        0.09      0.71 o 
  -3  -7   3       70.90       63.64      2.56 o 
  -2  -7   3       15.44       15.60      1.27 o 
  -1  -7   3       39.54       32.15      2.63 o 
   0  -7   3        7.43        5.95      1.51 o 
   1  -7   3       43.17       48.01      1.93 o 
   2  -7   3        8.84        8.86      2.13 o 
   3  -7   3        8.08        8.41      1.16 o 
   4  -7   3        1.12       -0.01      0.85 o 
 -10  -6   3        2.21        3.09      1.49 o 
  -9  -6   3       10.50        9.67      1.44 o 
  -8  -6   3       21.94       24.65      1.61 o 
  -7  -6   3        6.53        5.47      0.89 o 
  -6  -6   3      279.75      280.19      5.03 o 
  -5  -6   3        8.14        7.37      1.03 o 
  -4  -6   3      114.30      104.34      2.35 o 
  -3  -6   3       53.28       50.95      2.20 o 
  -2  -6   3      117.44      116.88      2.83 o 
  -1  -6   3        0.52        0.71      0.45 o 
   0  -6   3        0.85        0.33      0.49 o 
   1  -6   3       54.45       50.56      1.74 o 
   2  -6   3       21.16       20.22      1.25 o 
   3  -6   3       28.25       26.63      1.66 o 
   4  -6   3        0.08        0.50      0.70 o 
   5  -6   3       43.40       53.64      2.60 o 
 -10  -5   3        1.36        1.22      1.24 o 
  -9  -5   3        6.47        5.42      1.43 o 
  -8  -5   3        8.53        7.07      0.99 o 
  -7  -5   3       12.02       14.77      1.19 o 
  -6  -5   3       57.02       60.44      1.79 o 
  -5  -5   3        0.15       -0.08      0.45 o 
  -4  -5   3        0.02       -0.38      0.38 o 
  -3  -5   3        0.10        0.15      0.40 o 
  -2  -5   3      143.41      147.09      3.62 o 
  -1  -5   3      347.58      354.59      5.56 o 
   0  -5   3        0.81        0.08      0.28 o 
   1  -5   3       30.83       29.33      1.42 o 
   2  -5   3        0.64        0.10      0.38 o 
   3  -5   3       44.75       46.33      1.56 o 
   4  -5   3        0.01       -0.12      0.52 o 
   5  -5   3        8.87       10.27      1.46 o 
   6  -5   3        8.64       11.02      1.36 o 
 -10  -4   3        0.22       -0.41      1.21 o 
  -9  -4   3       25.06       26.95      1.85 o 
  -8  -4   3      101.25      117.31      3.32 o 
  -7  -4   3       39.33       44.00      2.84 o 
  -6  -4   3       85.39       81.57      2.00 o 
  -5  -4   3       22.27       22.58      1.10 o 
  -4  -4   3      420.33      399.92      6.18 o 
  -3  -4   3       30.21       24.70      1.25 o 
  -2  -4   3       19.87       16.63      1.09 o 
  -1  -4   3      704.93      683.02      8.51 o 
   0  -4   3       27.43       27.89      0.78 o 
   1  -4   3       83.74       89.29      1.57 o 
   2  -4   3        2.61        3.13      0.49 o 
   3  -4   3       36.43       33.07      1.02 o 
   4  -4   3       26.25       25.96      1.12 o 
   5  -4   3       15.40       13.62      1.42 o 
   6  -4   3        1.56        0.83      0.64 o 
   7  -4   3       14.62       13.16      1.41 o 
 -10  -3   3        0.00       -0.03      1.04 o 
  -9  -3   3        8.70        6.69      2.49 o 
  -8  -3   3        1.91        1.33      0.77 o 
  -7  -3   3       11.67        9.31      1.08 o 
  -6  -3   3       88.94       93.82      3.14 o 
  -5  -3   3       76.86       74.48      1.77 o 
  -4  -3   3      617.48      656.15      8.79 o 
  -3  -3   3      151.53      135.59      2.52 o 
  -2  -3   3      188.84      184.49      2.47 o 
  -1  -3   3       39.42       34.37      0.75 o 
   0  -3   3      341.15      369.39      4.22 o 
   1  -3   3     1441.03     1566.36     20.12 o 
   2  -3   3       18.99       18.90      0.95 o 
   3  -3   3       72.46       68.85      1.94 o 
   4  -3   3        2.49        1.02      0.41 o 
   5  -3   3       14.82       17.28      1.29 o 
   6  -3   3        0.23        0.85      0.88 o 
   7  -3   3        1.99        1.46      0.67 o 
   8  -3   3       16.21       16.54      1.57 o 
 -10  -2   3       14.29       15.09      2.33 o 
  -9  -2   3        2.18        1.79      1.03 o 
  -8  -2   3        0.35        1.24      0.69 o 
  -7  -2   3        0.49        0.85      0.54 o 
  -6  -2   3      100.76      100.98      2.02 o 
  -5  -2   3      122.79      120.61      2.19 o 
  -4  -2   3       62.96       62.30      1.34 o 
  -3  -2   3      647.60      641.82      8.47 o 
  -2  -2   3      203.12      189.43      2.35 o 
  -1  -2   3      467.43      475.35      5.52 o 
   0  -2   3      194.83      191.02      2.15 o 
   1  -2   3     1228.16     1324.14     16.88 o 
   2  -2   3        0.13        0.35      0.25 o 
   3  -2   3       94.90      103.79      1.77 o 
   4  -2   3        4.49        3.70      0.36 o 
   5  -2   3        0.10        0.54      0.32 o 
   6  -2   3       66.09       66.55      5.27 o 
   7  -2   3        0.05       -0.16      0.46 o 
   8  -2   3        0.16        1.39      0.83 o 
  -9  -1   3        5.93        6.35      2.06 o 
  -8  -1   3       50.18       49.73      2.22 o 
  -7  -1   3       10.96       11.35      1.09 o 
  -6  -1   3       67.17       66.09      1.85 o 
  -5  -1   3        9.48        9.46      0.64 o 
  -4  -1   3      154.28      146.51      2.62 o 
  -3  -1   3      183.54      176.38      2.83 o 
  -2  -1   3      176.86      162.83      2.29 o 
  -1  -1   3     1744.92     1754.24     17.57 o 
   0  -1   3       96.28       92.20      0.99 o 
   1  -1   3      546.43      538.63      6.97 o 
   2  -1   3       68.49       74.32      2.74 o 
   3  -1   3     1707.50     1765.70     44.55 o 
   4  -1   3        7.06       11.10      0.43 o 
   5  -1   3       58.02       50.26      1.28 o 
   6  -1   3       24.91       22.67      1.18 o 
   7  -1   3        3.64        5.93      2.05 o 
   8  -1   3        1.47        1.36      1.61 o 
   9  -1   3        2.83        2.84      0.98 o 
  -9   0   3        0.02        1.69      1.76 o 
  -8   0   3       46.45       48.59      2.52 o 
  -7   0   3        0.00       -0.13      0.61 o 
  -6   0   3        0.60        0.38      0.47 o 
  -5   0   3       18.35       18.85      1.09 o 
  -4   0   3      413.43      446.52      5.79 o 
  -3   0   3      309.05      309.28      4.38 o 
  -2   0   3      173.49      190.03      2.61 o 
  -1   0   3      803.14      821.45      8.84 o 
   0   0   3       60.14       70.84      0.91 o 
   1   0   3       92.68       90.81      1.24 o 
   2   0   3      273.86      262.10      4.72 o 
   3   0   3      501.76      519.69      8.17 o 
   4   0   3       34.34       30.90      1.45 o 
   5   0   3       28.28       30.65      1.17 o 
   6   0   3       20.24       21.41      1.29 o 
   7   0   3       34.05       27.11      1.29 o 
   8   0   3       19.60       24.40      2.96 o 
   9   0   3        0.03       -0.72      0.72 o 
  10   0   3        0.15       -0.55      0.91 o 
  -9   1   3        6.74        5.89      1.81 o 
  -8   1   3       14.29       15.31      2.12 o 
  -7   1   3        0.42        1.04      0.65 o 
  -6   1   3       63.94       60.33      2.33 o 
  -5   1   3       80.17       84.75      1.94 o 
  -4   1   3       33.76       43.89      1.14 o 
  -3   1   3      248.78      250.11      3.27 o 
  -2   1   3      229.08      264.57      3.56 o 
  -1   1   3      243.61      218.31      2.49 o 
   0   1   3      129.16      123.33      1.74 o 
   1   1   3       59.61       60.49      1.10 o 
   2   1   3      110.81      104.93      1.44 o 
   3   1   3      232.09      246.07      3.25 o 
   4   1   3      201.71      210.17      3.53 o 
   5   1   3      273.24      288.37      5.23 o 
   6   1   3      114.64      116.19      3.08 o 
   7   1   3        4.02        2.55      0.62 o 
   8   1   3       30.21       34.36      2.18 o 
   9   1   3        0.50        0.29      0.83 o 
  10   1   3        1.32       -0.84      0.88 o 
  -8   2   3        4.27        5.12      1.55 o 
  -7   2   3        4.97        5.62      0.97 o 
  -6   2   3       42.61       43.45      3.36 o 
  -5   2   3       11.23       11.76      0.83 o 
  -4   2   3       29.92       28.69      1.31 o 
  -3   2   3      216.35      212.56      3.11 o 
  -2   2   3      365.02      456.43      5.54 o 
  -1   2   3     1562.42     1609.72     17.45 o 
   0   2   3      187.70      179.04      2.33 o 
   1   2   3     1531.43     1573.21     22.09 o 
   2   2   3       55.64       69.79      1.65 o 
   3   2   3       63.22       95.41      1.79 o 
   4   2   3       61.86       62.75      1.36 o 
   5   2   3       33.59       36.62      0.91 o 
   6   2   3      243.88      240.52      3.39 o 
   7   2   3        7.63        6.08      1.03 o 
   8   2   3      123.11      124.11      4.40 o 
   9   2   3       16.92       17.21      1.86 o 
  10   2   3        2.65        2.71      1.23 o 
  -7   3   3       18.14       20.51      3.66 o 
  -6   3   3        5.48        4.40      0.78 o 
  -5   3   3        5.13        6.77      1.03 o 
  -4   3   3       32.58       28.92      1.25 o 
  -3   3   3       68.43       70.60      1.57 o 
  -2   3   3        8.38        8.76      0.52 o 
  -1   3   3      261.90      266.97      3.68 o 
   0   3   3       21.87       19.17      0.67 o 
   1   3   3       24.14       24.66      1.03 o 
   2   3   3       72.65       74.49      1.51 o 
   3   3   3        9.46       14.67      0.75 o 
   4   3   3      130.35      167.73      2.79 o 
   5   3   3      173.01      206.74      3.38 o 
   6   3   3       40.54       38.03      1.21 o 
   7   3   3        5.88        4.62      0.52 o 
   8   3   3       92.60       85.39      2.56 o 
   9   3   3       17.83       14.68      2.05 o 
  10   3   3       38.77       32.81      2.68 o 
  11   3   3        1.65        1.37      1.19 o 
  -7   4   3        0.12       -0.11      1.33 o 
  -6   4   3        0.16       -0.78      1.36 o 
  -5   4   3       31.69       32.86      1.65 o 
  -4   4   3       14.98       14.74      1.12 o 
  -3   4   3       36.63       31.72      1.30 o 
  -2   4   3       70.64       69.95      1.48 o 
  -1   4   3      142.00      127.96      2.13 o 
   0   4   3       56.88       71.30      1.60 o 
   1   4   3      645.10      673.87     10.75 o 
   2   4   3      360.73      355.70      6.68 o 
   3   4   3      235.05      246.29      7.14 o 
   4   4   3      184.92      198.98      4.12 o 
   5   4   3       25.94       26.44      1.13 o 
   6   4   3       28.53       33.15      1.52 o 
   7   4   3       15.53       15.20      0.95 o 
   8   4   3       48.58       54.02      2.24 o 
   9   4   3       10.60        9.39      1.12 o 
  10   4   3       20.44       20.65      2.33 o 
  11   4   3       22.77       19.48      3.00 o 
  -6   5   3        7.96       10.09      1.73 o 
  -5   5   3       13.45       16.39      1.83 o 
  -4   5   3        2.89        3.28      0.77 o 
  -3   5   3       13.33       14.26      0.99 o 
  -2   5   3        1.99        1.86      0.50 o 
  -1   5   3       18.08       20.60      1.09 o 
   0   5   3      154.34      145.27      2.41 o 
   1   5   3      131.20      134.89      2.83 o 
   2   5   3       53.29       50.89      1.74 o 
   3   5   3        2.11        1.07      0.49 o 
   4   5   3      237.21      240.45      6.03 o 
   5   5   3       30.41       40.10      1.59 o 
   6   5   3       17.75       20.13      1.62 o 
   7   5   3       21.90       19.89      1.34 o 
   8   5   3       12.86       17.33      1.61 o 
   9   5   3        0.53        1.60      0.81 o 
  10   5   3       15.35       13.48      1.45 o 
  11   5   3        4.33        2.30      1.44 o 
  -5   6   3        2.50        1.90      1.15 o 
  -4   6   3        3.16        3.70      1.01 o 
  -3   6   3       14.06       17.32      1.36 o 
  -2   6   3       13.20       12.70      1.00 o 
  -1   6   3       10.40       10.92      0.89 o 
   0   6   3       82.77       78.09      1.99 o 
   1   6   3       12.57       13.98      1.32 o 
   2   6   3       44.73       33.71      2.27 o 
   3   6   3       42.54       45.06      1.78 o 
   4   6   3      348.38      337.95      6.84 o 
   5   6   3       22.63       22.30      1.40 o 
   6   6   3      159.25      158.61      5.14 o 
   7   6   3       12.96       13.31      1.43 o 
   8   6   3        0.44        0.51      0.81 o 
   9   6   3        4.39        2.51      1.01 o 
  10   6   3        3.38        2.11      1.40 o 
  11   6   3        2.49        2.28      1.54 o 
  -4   7   3        1.60        3.99      1.41 o 
  -3   7   3       56.78       63.11      2.51 o 
  -2   7   3        1.26        3.31      0.72 o 
  -1   7   3       33.58       35.85      1.65 o 
   0   7   3        0.08       -0.11      0.48 o 
   1   7   3       19.15       17.28      1.22 o 
   2   7   3       87.53       83.99      2.36 o 
   3   7   3        5.66        5.84      0.79 o 
   4   7   3      122.43      125.52      3.44 o 
   5   7   3       14.11       13.39      1.48 o 
   6   7   3      222.54      223.34      6.00 o 
   7   7   3       34.18       27.87      3.43 o 
   8   7   3        1.11        1.00      1.00 o 
   9   7   3        0.52        1.30      1.29 o 
  10   7   3        0.30        1.27      1.39 o 
  11   7   3        0.00        0.82      1.15 o 
  -3   8   3        0.31       -1.11      1.13 o 
  -2   8   3        5.89        4.86      0.94 o 
  -1   8   3       11.79       12.52      1.16 o 
   0   8   3        1.31        0.81      0.75 o 
   1   8   3        7.18        6.07      0.98 o 
   2   8   3        9.66        9.01      1.06 o 
   3   8   3       40.27       37.17      2.22 o 
   4   8   3       10.75       10.39      2.14 o 
   5   8   3        0.80        0.92      0.89 o 
   6   8   3       71.55       71.62      3.18 o 
   7   8   3        0.28        0.27      0.98 o 
   8   8   3       40.26       42.92      2.81 o 
   9   8   3        9.21        8.69      4.68 o 
  10   8   3        1.52        0.51      1.45 o 
  11   8   3        0.90        2.71      1.60 o 
  -1   9   3       10.58       10.69      1.20 o 
   0   9   3       16.36       19.58      1.89 o 
   1   9   3        8.57        8.41      1.66 o 
   2   9   3       16.57       16.41      1.49 o 
   3   9   3       24.55       29.43      2.30 o 
   4   9   3       24.74       22.74      1.82 o 
   5   9   3       16.07       16.02      3.50 o 
   6   9   3       23.08       23.49      2.89 o 
   7   9   3       17.00       19.47      2.58 o 
   8   9   3       45.06       33.29      4.40 o 
   9   9   3       33.08       32.12      3.26 o 
  10   9   3        2.60       -0.10      1.50 o 
   1  10   3        0.97        0.00      0.98 o 
   2  10   3       15.98       16.25      2.68 o 
   3  10   3        5.52        7.20      1.22 o 
   4  10   3        2.83        3.02      1.07 o 
   5  10   3        5.48        2.18      1.33 o 
   6  10   3        0.02        2.58      1.65 o 
   7  10   3        0.01        0.42      1.60 o 
   8  10   3        2.87        0.68      1.62 o 
   9  10   3        2.47       -1.02      2.34 o 
   3  11   3        0.50        0.25      1.02 o 
   4  11   3       17.42       14.49      2.52 o 
   5  11   3       12.71       14.96      2.34 o 
   6  11   3        2.43        0.26      1.31 o 
   7  11   3        1.63       -0.87      1.71 o 
   8  11   3        0.40        0.11      1.81 o 
  -6 -11   4        0.37       -0.22      1.42 o 
  -5 -11   4       15.03       11.08      2.87 o 
  -4 -11   4        0.44        1.12      1.07 o 
  -8 -10   4       11.74       11.45      2.68 o 
  -7 -10   4        2.59        4.24      4.39 o 
  -6 -10   4        1.52        1.61      1.86 o 
  -5 -10   4        0.10       -0.71      0.93 o 
  -4 -10   4        0.61        0.13      1.02 o 
  -3 -10   4        0.94        1.39      0.96 o 
  -2 -10   4        5.56        7.02      1.31 o 
  -1 -10   4       16.40       20.54      2.01 o 
  -9  -9   4        0.79        0.35      1.49 o 
  -8  -9   4        0.55       -0.92      1.29 o 
  -7  -9   4        0.00       -2.11      2.12 o 
  -6  -9   4        1.08        0.72      1.23 o 
  -5  -9   4        1.34        2.20      1.14 o 
  -4  -9   4        2.20        1.89      0.98 o 
  -3  -9   4        9.87       12.71      1.75 o 
  -2  -9   4       34.79       35.63      2.77 o 
  -1  -9   4        0.04       -0.40      0.77 o 
   0  -9   4       13.67       13.79      1.59 o 
   1  -9   4        3.37        6.51      2.49 o 
 -10  -8   4       14.47       14.68      2.74 o 
  -9  -8   4        2.30        0.09      1.21 o 
  -8  -8   4        1.40        1.87      1.26 o 
  -7  -8   4        4.10        2.85      1.22 o 
  -6  -8   4        2.63        2.25      0.87 o 
  -5  -8   4        4.70        6.01      1.33 o 
  -4  -8   4       52.47       57.57      2.69 o 
  -3  -8   4      124.04      127.51      3.72 o 
  -2  -8   4       11.36       10.96      1.19 o 
  -1  -8   4       77.79       77.93      2.54 o 
   0  -8   4        4.52        2.76      0.92 o 
   1  -8   4       39.35       39.34      2.28 o 
   2  -8   4        1.01        0.71      0.92 o 
   3  -8   4        6.09        7.79      1.31 o 
 -10  -7   4        4.50        2.35      2.41 o 
  -9  -7   4        8.08       11.07      1.50 o 
  -8  -7   4       13.69       11.08      1.49 o 
  -7  -7   4        0.41        0.79      1.10 o 
  -6  -7   4       24.48       26.58      1.66 o 
  -5  -7   4       52.93       54.77      2.17 o 
  -4  -7   4       49.57       44.66      2.45 o 
  -3  -7   4       81.51       80.99      2.67 o 
  -2  -7   4      196.43      186.29      4.50 o 
  -1  -7   4       19.44       21.02      1.36 o 
   0  -7   4      233.61      219.22      4.60 o 
   1  -7   4       12.79       14.98      1.79 o 
   2  -7   4       39.18       38.73      2.18 o 
   3  -7   4       23.88       25.52      1.75 o 
   4  -7   4        1.39        2.00      0.89 o 
 -10  -6   4        0.23        0.28      1.29 o 
  -9  -6   4       13.35       16.85      1.73 o 
  -8  -6   4        4.12        2.96      0.95 o 
  -7  -6   4      176.75      190.02      4.28 o 
  -6  -6   4       65.93       71.70      2.12 o 
  -5  -6   4      339.29      339.62      5.29 o 
  -4  -6   4       42.36       38.14      2.24 o 
  -3  -6   4      273.76      269.79      4.62 o 
  -2  -6   4       22.54       22.96      1.40 o 
  -1  -6   4      116.33      121.48      3.57 o 
   0  -6   4        9.25        6.01      0.68 o 
   1  -6   4        0.12        0.67      0.48 o 
   2  -6   4       86.12       84.11      2.29 o 
   3  -6   4        4.27        4.94      0.85 o 
   4  -6   4       37.15       41.17      2.51 o 
   5  -6   4        8.38        9.79      1.18 o 
 -10  -5   4        1.96        1.25      1.35 o 
  -9  -5   4        3.81        3.24      1.64 o 
  -8  -5   4        1.18        0.60      0.74 o 
  -7  -5   4        6.73        7.26      1.00 o 
  -6  -5   4       36.88       40.13      2.12 o 
  -5  -5   4        5.14        6.05      0.78 o 
  -4  -5   4      108.30      104.98      2.48 o 
  -3  -5   4      139.82      137.33      2.97 o 
  -2  -5   4      203.58      206.10      3.12 o 
  -1  -5   4       21.88       17.35      1.21 o 
   0  -5   4       20.46       21.79      0.83 o 
   1  -5   4       78.55       83.44      2.00 o 
   2  -5   4       15.07       10.43      0.89 o 
   3  -5   4       11.39        9.38      0.79 o 
   4  -5   4       16.53       15.21      1.73 o 
   5  -5   4        0.84        0.76      0.71 o 
   6  -5   4        4.62        7.00      1.02 o 
 -10  -4   4        1.42        2.87      1.35 o 
  -9  -4   4        0.01        0.19      0.95 o 
  -8  -4   4       14.24       15.75      1.79 o 
  -7  -4   4      108.84      122.08      3.05 o 
  -6  -4   4        7.21        5.99      0.79 o 
  -5  -4   4      334.14      329.20      5.39 o 
  -4  -4   4      405.80      427.26      6.61 o 
  -3  -4   4      343.70      301.27      5.53 o 
  -2  -4   4       10.48       12.68      0.68 o 
  -1  -4   4      148.61      138.53      2.31 o 
   0  -4   4      681.08      672.64      8.44 o 
   1  -4   4       54.03       54.87      1.19 o 
   2  -4   4      131.89      130.80      2.38 o 
   3  -4   4        0.42        0.74      0.38 o 
   4  -4   4       75.35       70.56      2.62 o 
   5  -4   4        0.81        1.38      0.71 o 
   6  -4   4       16.37       16.76      1.52 o 
   7  -4   4       19.41       22.60      2.08 o 
 -10  -3   4        1.79        1.06      1.23 o 
  -9  -3   4       17.76       21.25      2.09 o 
  -8  -3   4        5.35        4.80      1.11 o 
  -7  -3   4        0.56        0.19      0.58 o 
  -6  -3   4      119.33      127.43      2.97 o 
  -5  -3   4      124.66      121.06      2.48 o 
  -4  -3   4      182.42      189.87      3.35 o 
  -3  -3   4      824.58      834.96     11.90 o 
  -2  -3   4        1.90        1.82      0.30 o 
  -1  -3   4     1059.48     1090.47     11.80 o 
   0  -3   4        1.92        3.05      0.28 o 
   1  -3   4      180.00      182.98      2.55 o 
   2  -3   4       47.73       44.52      1.30 o 
   3  -3   4        4.43        6.41      0.53 o 
   4  -3   4       32.85       32.14      2.28 o 
   5  -3   4        9.15        7.89      0.89 o 
   6  -3   4       24.82       25.32      1.74 o 
   7  -3   4        0.00       -0.46      0.75 o 
   8  -3   4        0.18       -0.02      0.94 o 
 -10  -2   4        1.95       -0.61      1.11 o 
  -9  -2   4       18.47       21.37      2.17 o 
  -8  -2   4        4.69        4.24      0.98 o 
  -7  -2   4        3.47        3.03      0.74 o 
  -6  -2   4       54.39       52.77      1.76 o 
  -5  -2   4        9.00        5.74      0.64 o 
  -4  -2   4      151.87      154.61      2.82 o 
  -3  -2   4       90.17       84.26      1.64 o 
  -2  -2   4     2811.76     2962.43     32.80 o 
  -1  -2   4      410.97      354.92      4.67 o 
   0  -2   4      105.52      116.97      1.46 o 
   1  -2   4       35.06       36.91      0.74 o 
   2  -2   4      814.59      810.48     11.38 o 
   3  -2   4       34.19       37.69      2.17 o 
   4  -2   4      165.97      171.90      6.05 o 
   5  -2   4        7.32        7.61      0.85 o 
   6  -2   4      101.91      114.33      4.32 o 
   7  -2   4        0.08       -0.68      0.68 o 
   8  -2   4        8.74       15.95      1.90 o 
  -9  -1   4       42.20       40.30      3.94 o 
  -8  -1   4       16.28       18.58      1.99 o 
  -7  -1   4       38.81       34.70      3.72 o 
  -6  -1   4        0.37        0.05      0.52 o 
  -5  -1   4      232.98      222.12      3.55 o 
  -4  -1   4       34.98       36.96      1.15 o 
  -3  -1   4      238.42      231.51      3.75 o 
  -2  -1   4        0.27        0.52      0.30 o 
  -1  -1   4       70.82       58.89      0.96 o 
   0  -1   4      192.23      173.71      1.91 o 
   1  -1   4      247.89      235.21      2.69 o 
   2  -1   4      402.89      438.62      6.97 o 
   3  -1   4      581.06      631.60     16.87 o 
   4  -1   4       91.67       78.45      3.36 o 
   5  -1   4       14.98       16.28      1.32 o 
   6  -1   4       26.61       25.58      1.13 o 
   7  -1   4        4.19        6.00      1.17 o 
   8  -1   4       38.07       35.27      2.63 o 
   9  -1   4        2.52       -0.29      1.17 o 
  -9   0   4        0.36        0.72      1.46 o 
  -8   0   4       16.14       18.14      2.11 o 
  -7   0   4       48.08       45.66      2.28 o 
  -6   0   4       24.94       20.71      1.25 o 
  -5   0   4        7.71        7.46      0.65 o 
  -4   0   4      368.92      364.46      5.24 o 
  -3   0   4       86.87       86.59      1.56 o 
  -2   0   4        6.33        5.39      0.51 o 
  -1   0   4       31.74       31.64      0.68 o 
   0   0   4     1698.74     1712.16     17.30 o 
   1   0   4      104.32      107.95      1.32 o 
   2   0   4      402.41      387.90      6.93 o 
   3   0   4       27.15       27.29      1.29 o 
   4   0   4      775.18      773.78     15.46 o 
   5   0   4       45.25       40.07      1.34 o 
   6   0   4       94.04       89.99      2.79 o 
   7   0   4        0.07        0.15      0.73 o 
   8   0   4       31.74       36.32      1.58 o 
   9   0   4        0.84        1.68      0.93 o 
  10   0   4        2.93        3.86      1.08 o 
  -8   1   4        7.84        6.99      1.31 o 
  -7   1   4       82.20       86.11      2.52 o 
  -6   1   4       80.24       70.96      2.39 o 
  -5   1   4       39.79       41.60      1.61 o 
  -4   1   4       19.66       15.01      0.81 o 
  -3   1   4      160.66      178.69      2.87 o 
  -2   1   4      503.50      469.51      5.70 o 
  -1   1   4      140.15      151.10      2.06 o 
   0   1   4       10.77        6.78      0.41 o 
   1   1   4       39.61       42.14      0.90 o 
   2   1   4      259.42      290.07      4.25 o 
   3   1   4        2.18        3.32      0.25 o 
   4   1   4      122.02      134.96      2.60 o 
   5   1   4      712.28      732.26     14.84 o 
   6   1   4       51.25       46.48      1.52 o 
   7   1   4       17.66       21.54      1.04 o 
   8   1   4        5.43        6.20      0.74 o 
   9   1   4        3.21        1.04      1.17 o 
  10   1   4        9.24        9.52      1.45 o 
  -8   2   4        6.49        5.35      2.41 o 
  -7   2   4        0.04        0.01      0.72 o 
  -6   2   4       57.10       58.33      2.29 o 
  -5   2   4       44.45       47.07      2.22 o 
  -4   2   4       54.40       51.92      1.51 o 
  -3   2   4       26.68       29.07      1.00 o 
  -2   2   4     1137.43     1196.93     15.63 o 
  -1   2   4       74.70       62.16      1.17 o 
   0   2   4      983.89     1078.69     15.14 o 
   1   2   4       38.30       56.17      1.23 o 
   2   2   4     3596.98     3729.40     50.49 o 
   3   2   4      346.99      389.61      6.83 o 
   4   2   4      166.57      148.87      2.94 o 
   5   2   4       97.57       98.87      1.74 o 
   6   2   4        6.33        5.80      0.62 o 
   7   2   4       36.79       34.12      1.52 o 
   8   2   4        0.43        0.39      0.64 o 
   9   2   4        2.42        1.73      2.05 o 
  10   2   4        9.06        6.50      1.39 o 
  -7   3   4        3.30        2.69      1.39 o 
  -6   3   4       10.90       10.36      1.21 o 
  -5   3   4       73.07       73.68      2.75 o 
  -4   3   4      124.82      109.64      2.43 o 
  -3   3   4        7.86        8.88      0.68 o 
  -2   3   4        4.57        5.34      0.70 o 
  -1   3   4        5.03        4.92      0.45 o 
   0   3   4      538.76      567.09      7.70 o 
   1   3   4      109.56      103.00      2.24 o 
   2   3   4      389.72      406.70      6.18 o 
   3   3   4       45.50       34.30      1.24 o 
   4   3   4      758.65      794.92     11.25 o 
   5   3   4      223.34      227.14      5.28 o 
   6   3   4       40.34       35.35      1.17 o 
   7   3   4        3.08        5.00      0.51 o 
   8   3   4       36.59       34.28      4.83 o 
   9   3   4        0.10        0.90      0.95 o 
  10   3   4       31.20       28.40      2.48 o 
  11   3   4        0.00       -0.72      1.46 o 
  -6   4   4        9.55       10.02      1.48 o 
  -5   4   4        7.28        8.46      1.00 o 
  -4   4   4      119.28      112.03      2.85 o 
  -3   4   4        6.42        5.89      0.70 o 
  -2   4   4      125.89      121.20      2.62 o 
  -1   4   4       18.49       16.95      0.86 o 
   0   4   4      694.64      721.31      9.79 o 
   1   4   4      146.32      145.17      2.87 o 
   2   4   4      123.85      129.78      3.00 o 
   3   4   4        5.98        6.80      0.73 o 
   4   4   4      191.15      203.63      4.23 o 
   5   4   4        2.50        3.48      0.52 o 
   6   4   4       29.68       30.25      1.23 o 
   7   4   4       24.01       21.08      1.24 o 
   8   4   4        0.00       -0.16      0.60 o 
   9   4   4        0.05        0.14      0.62 o 
  10   4   4       12.49        9.18      1.66 o 
  11   4   4        3.08        0.15      1.14 o 
  -5   5   4        2.18        2.49      0.82 o 
  -4   5   4        0.70        0.70      0.69 o 
  -3   5   4        1.59        3.43      0.75 o 
  -2   5   4      154.54      141.15      2.71 o 
  -1   5   4       23.61       20.11      1.14 o 
   0   5   4       16.60       16.66      0.94 o 
   1   5   4       11.19       11.39      0.82 o 
   2   5   4      610.59      568.31     10.46 o 
   3   5   4        2.53        1.39      0.57 o 
   4   5   4       49.63       44.25      1.73 o 
   5   5   4        9.43        8.26      0.87 o 
   6   5   4       24.91       24.46      1.39 o 
   7   5   4       48.57       50.04      3.83 o 
   8   5   4        1.87        1.42      1.05 o 
   9   5   4        2.94        3.69      1.24 o 
  10   5   4       19.18       18.63      3.51 o 
  11   5   4        0.09       -0.44      1.19 o 
  -5   6   4        9.20        6.77      1.72 o 
  -4   6   4       22.72       28.68      1.73 o 
  -3   6   4        0.55       -0.62      0.68 o 
  -2   6   4       37.23       38.12      1.63 o 
  -1   6   4        0.96        0.16      0.63 o 
   0   6   4        0.03        0.40      0.47 o 
   1   6   4       38.40       34.38      1.83 o 
   2   6   4       28.06       28.59      1.36 o 
   3   6   4      283.12      287.58      8.36 o 
   4   6   4        7.74        4.83      0.87 o 
   5   6   4       81.13       82.50      2.54 o 
   6   6   4        2.11        2.64      0.94 o 
   7   6   4        0.48       -0.52      0.75 o 
   8   6   4        1.93       -0.19      1.83 o 
   9   6   4        8.27        6.22      1.50 o 
  10   6   4        2.06        1.21      1.23 o 
  11   6   4        0.02       -1.24      1.24 o 
  -3   7   4        4.01        5.93      1.08 o 
  -2   7   4       45.34       47.78      2.45 o 
  -1   7   4        2.70        2.31      0.69 o 
   0   7   4      192.41      208.16      4.06 o 
   1   7   4       29.02       28.72      1.57 o 
   2   7   4        1.08        0.74      0.67 o 
   3   7   4       40.59       38.15      1.72 o 
   4   7   4        1.19        0.40      0.72 o 
   5   7   4        0.78       -0.12      0.74 o 
   6   7   4       56.51       60.52      2.76 o 
   7   7   4       10.88       12.51      1.52 o 
   8   7   4        0.54        0.11      0.96 o 
   9   7   4        0.52       -0.84      1.19 o 
  10   7   4        0.62        1.46      1.83 o 
  11   7   4        1.96        1.43      1.39 o 
  -2   8   4        9.57       12.54      1.38 o 
  -1   8   4       35.85       36.61      1.86 o 
   0   8   4       30.37       29.54      1.78 o 
   1   8   4        6.55        9.04      0.97 o 
   2   8   4        6.69        8.37      1.08 o 
   3   8   4        3.72        3.17      0.90 o 
   4   8   4        0.04       -0.61      0.81 o 
   5   8   4       10.36       10.74      1.29 o 
   6   8   4       67.82       72.30      3.21 o 
   7   8   4        4.31        7.77      1.46 o 
   8   8   4       67.97       71.07      4.32 o 
   9   8   4        1.23       -0.36      1.33 o 
  10   8   4        0.14       -1.29      1.29 o 
  11   8   4        0.01        0.47      1.44 o 
  -1   9   4        3.17        2.97      1.05 o 
   0   9   4        1.55        0.77      1.02 o 
   1   9   4        3.21        3.49      0.95 o 
   2   9   4       16.81       15.07      1.43 o 
   3   9   4        0.77       -0.83      1.39 o 
   4   9   4        7.78        6.48      1.10 o 
   5   9   4        3.12        2.27      1.45 o 
   6   9   4        3.21        2.43      2.63 o 
   7   9   4        2.67        2.88      1.29 o 
   8   9   4       27.29       33.34      4.37 o 
   9   9   4        0.14       -0.44      1.45 o 
  10   9   4        0.76        2.52      1.65 o 
   1  10   4        9.35        8.92      1.67 o 
   2  10   4        0.98        0.66      0.89 o 
   3  10   4        0.90       -0.31      0.85 o 
   4  10   4        0.73        0.27      1.22 o 
   5  10   4        3.48        3.74      1.43 o 
   6  10   4        1.45        1.13      1.54 o 
   7  10   4        2.33        1.30      2.56 o 
   8  10   4       12.67       13.03      2.48 o 
   9  10   4        0.59        1.17      2.63 o 
   4  11   4        0.87        0.29      1.17 o 
   5  11   4        0.02        2.50      1.32 o 
   6  11   4        3.12        1.39      1.50 o 
   7  11   4        0.50        2.41      1.97 o 
   8  11   4        0.14       -0.49      1.79 o 
  -8 -10   5        0.22       -0.07      1.86 o 
  -7 -10   5       12.60       12.23      2.74 o 
  -6 -10   5        0.58        2.50      1.69 o 
  -5 -10   5        0.00       -0.37      1.05 o 
  -4 -10   5        3.98        3.30      1.28 o 
  -3 -10   5        0.21       -0.11      1.17 o 
  -2 -10   5        1.38        2.45      1.00 o 
  -1 -10   5        0.40        0.55      1.14 o 
  -9  -9   5        0.00        0.52      1.40 o 
  -8  -9   5        4.20        4.23      1.57 o 
  -7  -9   5       16.88       17.92      2.30 o 
  -6  -9   5       14.30       17.91      1.75 o 
  -5  -9   5       11.99       13.69      1.80 o 
  -4  -9   5        6.96        7.62      1.33 o 
  -3  -9   5        0.06       -0.34      0.86 o 
  -2  -9   5        1.19       -0.06      0.77 o 
  -1  -9   5        0.01       -0.69      0.76 o 
   0  -9   5        1.96        2.77      1.09 o 
   1  -9   5       12.90       13.34      1.71 o 
  -9  -8   5        2.70        4.00      1.36 o 
  -8  -8   5        0.19       -0.18      1.07 o 
  -7  -8   5       28.61       29.21      2.15 o 
  -6  -8   5       13.48       12.57      1.33 o 
  -5  -8   5       94.72      105.75      4.99 o 
  -4  -8   5        7.25        6.07      1.24 o 
  -3  -8   5       25.45       29.66      2.30 o 
  -2  -8   5       12.53       14.26      1.33 o 
  -1  -8   5       14.85       16.04      1.33 o 
   0  -8   5        3.19        2.84      0.82 o 
   1  -8   5        0.23       -0.71      0.71 o 
   2  -8   5        1.05        1.10      0.86 o 
   3  -8   5        1.36        1.03      0.95 o 
 -10  -7   5       13.81       17.95      2.84 o 
  -9  -7   5        0.97        1.48      1.14 o 
  -8  -7   5       20.24       21.28      1.88 o 
  -7  -7   5        5.87        7.06      1.33 o 
  -6  -7   5        0.26        2.11      0.83 o 
  -5  -7   5       47.50       49.02      2.76 o 
  -4  -7   5       18.60       21.45      2.70 o 
  -3  -7   5        0.33       -0.43      0.69 o 
  -2  -7   5       42.84       42.38      2.37 o 
  -1  -7   5      149.49      146.81      3.52 o 
   0  -7   5        8.17        5.05      0.87 o 
   1  -7   5       32.05       28.58      1.82 o 
   2  -7   5        7.54       10.61      1.25 o 
   3  -7   5       32.27       32.55      1.99 o 
   4  -7   5        1.06        1.26      0.88 o 
 -10  -6   5        0.06       -0.52      1.69 o 
  -9  -6   5        0.00        0.37      1.20 o 
  -8  -6   5       46.68       46.62      2.30 o 
  -7  -6   5        4.69        2.34      1.27 o 
  -6  -6   5       65.79       63.51      2.02 o 
  -5  -6   5      132.76      130.27      2.91 o 
  -4  -6   5      202.98      211.80      3.97 o 
  -3  -6   5      445.49      426.23      6.82 o 
  -2  -6   5       17.32       12.50      1.04 o 
  -1  -6   5       49.21       55.32      2.08 o 
   0  -6   5       27.82       28.03      1.32 o 
   1  -6   5       13.55       11.08      0.85 o 
   2  -6   5       59.25       48.81      1.76 o 
   3  -6   5       51.05       53.25      2.18 o 
   4  -6   5        2.51        1.43      0.81 o 
   5  -6   5        2.71        2.11      0.84 o 
 -10  -5   5        4.59        2.75      2.89 o 
  -9  -5   5       30.79       32.96      2.30 o 
  -8  -5   5        0.01        0.63      0.86 o 
  -7  -5   5        0.26       -0.55      0.69 o 
  -6  -5   5        7.85        8.87      0.91 o 
  -5  -5   5       84.14       77.87      2.10 o 
  -4  -5   5       23.64       26.01      1.56 o 
  -3  -5   5       65.15       60.24      1.84 o 
  -2  -5   5        4.36        4.14      0.55 o 
  -1  -5   5        3.44        3.18      0.47 o 
   0  -5   5        1.70        1.27      0.35 o 
   1  -5   5       49.53       43.58      1.20 o 
   2  -5   5       23.19       23.00      1.02 o 
   3  -5   5        1.05        0.39      0.41 o 
   4  -5   5       17.79       14.84      0.94 o 
   5  -5   5       23.93       27.22      2.72 o 
   6  -5   5       10.77       11.44      1.37 o 
 -10  -4   5        2.38        3.08      1.45 o 
  -9  -4   5       23.10       24.49      1.93 o 
  -8  -4   5        8.36       11.40      1.23 o 
  -7  -4   5       15.55       18.86      1.81 o 
  -6  -4   5       30.65       33.50      3.61 o 
  -5  -4   5       16.32       13.47      0.96 o 
  -4  -4   5      118.73      123.97      2.56 o 
  -3  -4   5       20.14       19.21      1.32 o 
  -2  -4   5        0.47       -0.08      0.31 o 
  -1  -4   5      176.20      179.77      2.71 o 
   0  -4   5       44.84       46.58      1.00 o 
   1  -4   5      231.75      221.82      3.38 o 
   2  -4   5       31.88       30.48      0.88 o 
   3  -4   5       62.90       59.12      2.85 o 
   4  -4   5        2.93        1.07      0.61 o 
   5  -4   5        3.21        3.27      0.77 o 
   6  -4   5        6.83        4.89      1.53 o 
   7  -4   5        2.40        2.93      2.78 o 
 -10  -3   5        0.26       -1.12      1.12 o 
  -9  -3   5       14.09       11.36      1.49 o 
  -8  -3   5       13.14       10.67      1.35 o 
  -7  -3   5       28.89       21.19      1.72 o 
  -6  -3   5        0.71        0.74      0.56 o 
  -5  -3   5        7.41        7.78      0.78 o 
  -4  -3   5        0.04        0.00      0.42 o 
  -3  -3   5       88.28       80.35      1.81 o 
  -2  -3   5      224.10      243.49      3.96 o 
  -1  -3   5       61.62       50.31      1.00 o 
   0  -3   5       61.38       68.97      1.29 o 
   1  -3   5        4.30        6.71      0.41 o 
   2  -3   5      165.56      165.64      2.82 o 
   3  -3   5      165.10      163.33      3.50 o 
   4  -3   5       39.79       29.75      2.60 o 
   5  -3   5        1.35        1.09      1.05 o 
   6  -3   5       11.82       10.07      1.46 o 
   7  -3   5        8.48        9.37      1.20 o 
   8  -3   5        7.75        9.95      3.37 o 
  -9  -2   5        1.40       -0.99      1.03 o 
  -8  -2   5        8.60        8.71      1.25 o 
  -7  -2   5       85.40       82.15      2.45 o 
  -6  -2   5       36.82       37.25      2.58 o 
  -5  -2   5       43.34       39.95      2.09 o 
  -4  -2   5       82.16       80.49      1.88 o 
  -3  -2   5      716.80      736.36     10.62 o 
  -2  -2   5      891.00      968.27     13.64 o 
  -1  -2   5     1973.20     2092.99     22.22 o 
   0  -2   5      194.62      190.96      2.42 o 
   1  -2   5      629.83      662.68      7.67 o 
   2  -2   5       42.70       47.45      1.19 o 
   3  -2   5       23.26       22.09      0.78 o 
   4  -2   5       13.08       14.52      1.85 o 
   5  -2   5       32.44       33.65      2.94 o 
   6  -2   5       32.47       27.22      1.38 o 
   7  -2   5        3.02        3.95      0.81 o 
  -9  -1   5        7.43        8.49      1.59 o 
  -8  -1   5       15.52       17.11      1.65 o 
  -7  -1   5        1.98        0.52      0.77 o 
  -6  -1   5       18.87       21.38      1.33 o 
  -5  -1   5       71.95       69.47      2.25 o 
  -4  -1   5        4.14        4.79      0.73 o 
  -3  -1   5        0.30        1.39      0.46 o 
  -2  -1   5      128.69      133.79      2.43 o 
  -1  -1   5      405.44      401.08      7.36 o 
   0  -1   5     1201.90     1292.36     13.22 o 
   1  -1   5      706.31      722.81      7.85 o 
   2  -1   5       42.87       51.90      1.31 o 
   3  -1   5        6.10        8.88      0.64 o 
   4  -1   5      162.40      156.14      7.76 o 
   5  -1   5       35.83       35.08      5.42 o 
   6  -1   5       98.28       95.17      2.47 o 
   7  -1   5        1.33        1.61      0.73 o 
   8  -1   5       36.03       40.69      2.63 o 
   9  -1   5       13.56       20.49      1.76 o 
  -9   0   5        0.11        0.89      1.14 o 
  -8   0   5        0.07       -1.06      1.06 o 
  -7   0   5       76.50       79.53      2.75 o 
  -6   0   5        4.05        3.57      0.96 o 
  -5   0   5       31.45       32.92      1.42 o 
  -4   0   5        0.09       -0.27      0.38 o 
  -3   0   5      509.54      505.50      6.99 o 
  -2   0   5       31.71       30.92      0.97 o 
  -1   0   5      565.40      564.48      7.53 o 
   0   0   5      666.52      696.91      7.63 o 
   1   0   5      138.41      107.88      1.49 o 
   2   0   5        0.36        0.53      0.20 o 
   3   0   5      210.39      211.17      4.88 o 
   4   0   5      259.60      262.48      6.03 o 
   5   0   5        5.58        8.09      0.59 o 
   6   0   5       53.02       48.95      1.76 o 
   7   0   5        0.85        0.44      0.73 o 
   8   0   5       46.57       49.17      3.07 o 
   9   0   5        0.26        1.02      1.02 o 
  -8   1   5        0.07       -0.02      1.05 o 
  -7   1   5       14.25       10.95      1.31 o 
  -6   1   5        2.07        0.29      0.69 o 
  -5   1   5       37.22       34.75      1.63 o 
  -4   1   5        5.49        4.71      0.68 o 
  -3   1   5       50.60       49.14      1.58 o 
  -2   1   5       55.05       59.03      1.39 o 
  -1   1   5      213.58      208.30      3.44 o 
   0   1   5        7.03        7.57      0.47 o 
   1   1   5        2.10        6.45      0.32 o 
   2   1   5     1421.28     1481.01     22.20 o 
   3   1   5        1.06        2.19      0.25 o 
   4   1   5      592.08      609.14     12.11 o 
   5   1   5       63.27       62.44      1.72 o 
   6   1   5      322.58      320.96      6.73 o 
   7   1   5       13.50       16.43      1.01 o 
   8   1   5       56.87       55.06      2.41 o 
   9   1   5        5.18        9.59      1.32 o 
  10   1   5       11.79       10.47      1.50 o 
  -7   2   5        2.04        1.70      0.83 o 
  -6   2   5        0.05       -0.14      0.72 o 
  -5   2   5      220.09      216.23      4.42 o 
  -4   2   5        0.17        0.49      0.49 o 
  -3   2   5      104.95      103.38      2.04 o 
  -2   2   5       29.97       32.05      1.04 o 
  -1   2   5      842.07      850.21     10.54 o 
   0   2   5        2.30        5.89      0.46 o 
   1   2   5      542.42      547.98      7.97 o 
   2   2   5      340.70      347.63      4.81 o 
   3   2   5        0.08        1.87      0.35 o 
   4   2   5       15.61       13.60      0.77 o 
   5   2   5        9.35       10.42      0.50 o 
   6   2   5      274.99      273.01      5.21 o 
   7   2   5       76.48       66.65      2.14 o 
   8   2   5      104.26      103.89      3.01 o 
   9   2   5        0.09        0.09      0.88 o 
  10   2   5       29.53       29.98      2.37 o 
  -7   3   5        1.28        1.64      1.16 o 
  -6   3   5        0.23       -0.74      0.74 o 
  -5   3   5       41.91       42.09      1.88 o 
  -4   3   5       20.05       12.69      1.06 o 
  -3   3   5       41.73       41.43      1.44 o 
  -2   3   5        0.02        0.09      0.31 o 
  -1   3   5        0.24        0.28      0.28 o 
   0   3   5      949.28      989.59     14.15 o 
   1   3   5        0.86        1.10      0.42 o 
   2   3   5      745.44      815.81     12.76 o 
   3   3   5       32.01       29.27      0.91 o 
   4   3   5     1269.40     1309.34     19.92 o 
   5   3   5      173.28      176.38      4.06 o 
   6   3   5       79.50       72.73      1.68 o 
   7   3   5        8.16        9.98      0.75 o 
   8   3   5        5.48        5.43      1.14 o 
   9   3   5        8.83        8.02      1.39 o 
  10   3   5        2.03        2.98      1.19 o 
  11   3   5        0.76        0.45      1.24 o 
  -6   4   5        1.17        1.10      0.90 o 
  -5   4   5        5.68        4.65      0.90 o 
  -4   4   5        1.66        1.02      0.69 o 
  -3   4   5      306.83      289.58      5.04 o 
  -2   4   5        3.55        2.45      0.56 o 
  -1   4   5       84.70       73.17      1.77 o 
   0   4   5       52.86       53.22      1.28 o 
   1   4   5       26.74       19.81      0.90 o 
   2   4   5      446.66      433.54      8.12 o 
   3   4   5       11.63        9.67      0.87 o 
   4   4   5     1415.43     1437.66     22.03 o 
   5   4   5       15.28       14.99      1.43 o 
   6   4   5      393.07      398.29      6.74 o 
   7   4   5      180.89      181.71      5.56 o 
   8   4   5       95.98      113.81      4.39 o 
   9   4   5        0.66        1.25      0.98 o 
  10   4   5        0.26       -0.12      0.98 o 
  11   4   5        0.06       -0.04      1.19 o 
  -5   5   5        7.40        8.19      1.15 o 
  -4   5   5        0.08       -0.56      0.79 o 
  -3   5   5       21.91       18.55      1.34 o 
  -2   5   5      127.32      110.10      2.64 o 
  -1   5   5       60.35       61.72      2.01 o 
   0   5   5       15.84       13.61      0.84 o 
   1   5   5       55.59       56.82      1.49 o 
   2   5   5      501.98      484.32      8.13 o 
   3   5   5        2.18        1.40      0.59 o 
   4   5   5       85.20       89.10      2.49 o 
   5   5   5        0.08        0.24      0.59 o 
   6   5   5      186.58      191.11      4.93 o 
   7   5   5        4.28        3.91      1.02 o 
   8   5   5       44.15       38.07      2.46 o 
   9   5   5        1.70        2.53      1.32 o 
  10   5   5        0.73        1.32      1.61 o 
  11   5   5        0.15        1.76      1.90 o 
  -4   6   5        2.46        2.74      1.25 o 
  -3   6   5        1.65        2.98      0.86 o 
  -2   6   5        0.68        1.38      0.69 o 
  -1   6   5       41.51       38.10      1.47 o 
   0   6   5      136.70      135.81      2.89 o 
   1   6   5        2.31        2.10      0.54 o 
   2   6   5      534.23      526.01      8.94 o 
   3   6   5        0.66        0.67      0.64 o 
   4   6   5      719.69      696.45     12.84 o 
   5   6   5       71.78       72.21      2.39 o 
   6   6   5      344.14      354.88      8.36 o 
   7   6   5       37.56       36.73      2.20 o 
   8   6   5       36.45       41.21      5.05 o 
   9   6   5       34.22       40.88      4.10 o 
  10   6   5        4.16        6.29      1.40 o 
  11   6   5        2.32       -0.59      1.76 o 
  -3   7   5       40.98       42.77      2.33 o 
  -2   7   5        3.37        5.91      1.54 o 
  -1   7   5       78.00       84.75      2.36 o 
   0   7   5       39.37       41.64      1.71 o 
   1   7   5       42.59       48.58      1.80 o 
   2   7   5       10.43       11.36      1.11 o 
   3   7   5        2.28        2.80      0.72 o 
   4   7   5      119.61      122.60      3.46 o 
   5   7   5       39.75       40.98      3.59 o 
   6   7   5       38.23       39.28      3.92 o 
   7   7   5        7.28        6.61      1.26 o 
   8   7   5       53.99       59.67      4.54 o 
   9   7   5        4.21        3.42      1.50 o 
  10   7   5        9.93        8.66      3.73 o 
  11   7   5        0.02       -1.90      1.90 o 
  -2   8   5       26.86       27.13      1.96 o 
  -1   8   5        0.51        0.89      0.84 o 
   0   8   5       93.13       98.55      3.47 o 
   1   8   5       58.67       62.54      2.54 o 
   2   8   5      191.49      197.43      4.43 o 
   3   8   5       53.50       57.65      3.32 o 
   4   8   5       60.18       59.84      2.72 o 
   5   8   5        4.03        4.88      1.27 o 
   6   8   5        8.28        9.71      1.51 o 
   7   8   5        3.26        1.32      1.13 o 
   8   8   5        1.72        3.87      1.60 o 
   9   8   5        5.57        4.79      1.65 o 
  10   8   5        5.37        3.85      2.56 o 
   0   9   5        6.54        6.39      1.84 o 
   1   9   5        2.09        1.03      1.14 o 
   2   9   5       91.82      105.52      3.87 o 
   3   9   5        8.95        6.43      2.02 o 
   4   9   5       15.26       17.19      1.85 o 
   5   9   5       37.65       33.47      4.10 o 
   6   9   5       29.91       31.82      3.26 o 
   7   9   5        0.05        0.52      1.18 o 
   8   9   5        1.44        3.28      1.71 o 
   9   9   5        2.49        2.71      1.69 o 
  10   9   5        0.18        1.53      1.60 o 
   1  10   5        0.04        1.23      1.23 o 
   2  10   5       12.20       13.26      1.85 o 
   3  10   5        3.54        0.53      1.33 o 
   4  10   5       23.85       19.79      2.12 o 
   5  10   5        1.42        1.98      1.16 o 
   6  10   5        3.71        3.76      2.41 o 
   7  10   5        1.34       -0.81      1.60 o 
   8  10   5        0.00       -1.76      2.34 o 
   9  10   5        2.97        0.73      2.63 o 
   4  11   5       20.37       23.18      5.84 o 
   5  11   5        1.15       -1.48      1.83 o 
   6  11   5        0.24       -1.18      1.22 o 
   7  11   5        3.22        1.48      1.98 o 
  -7 -10   6        8.24        4.26      3.15 o 
  -6 -10   6        2.61        0.46      1.43 o 
  -5 -10   6        0.01       -0.37      1.04 o 
  -4 -10   6       10.25        9.93      2.62 o 
  -3 -10   6        3.92        3.49      1.15 o 
  -2 -10   6        0.77        2.16      1.04 o 
  -1 -10   6       14.77       17.02      3.50 o 
  -8  -9   6        4.74        1.00      1.49 o 
  -7  -9   6       11.15       10.46      1.98 o 
  -6  -9   6        4.51        2.21      1.23 o 
  -5  -9   6       32.22       28.10      2.62 o 
  -4  -9   6        4.22        2.17      1.09 o 
  -3  -9   6       10.29       11.62      1.38 o 
  -2  -9   6        7.03        4.53      1.33 o 
  -1  -9   6       28.64       26.61      2.07 o 
   0  -9   6       11.37       14.19      2.47 o 
   1  -9   6       10.15       14.84      2.22 o 
  -9  -8   6        0.58       -0.40      1.17 o 
  -8  -8   6        0.30        1.02      1.17 o 
  -7  -8   6        3.23        3.83      1.29 o 
  -6  -8   6        0.33        1.20      0.89 o 
  -5  -8   6       77.21       82.36      3.46 o 
  -4  -8   6        0.23       -0.43      1.08 o 
  -3  -8   6       11.12       12.38      1.71 o 
  -2  -8   6        1.10        0.95      0.80 o 
  -1  -8   6        6.30        5.58      1.07 o 
   0  -8   6        6.61        4.44      1.08 o 
   1  -8   6        2.72        1.62      0.90 o 
   2  -8   6        1.39        2.15      0.98 o 
  -9  -7   6        4.48        4.60      1.32 o 
  -8  -7   6        3.22        1.81      1.16 o 
  -7  -7   6       11.46       12.83      1.54 o 
  -6  -7   6        3.74        3.66      0.96 o 
  -5  -7   6       98.64       99.13      2.92 o 
  -4  -7   6       15.67       17.52      1.41 o 
  -3  -7   6      192.53      190.51      4.29 o 
  -2  -7   6       36.81       38.34      1.92 o 
  -1  -7   6       38.18       36.72      1.81 o 
   0  -7   6       28.03       28.39      1.74 o 
   1  -7   6       51.19       55.68      4.08 o 
   2  -7   6       12.50       13.47      1.36 o 
   3  -7   6        1.31        2.32      0.81 o 
   4  -7   6        2.60        3.80      1.23 o 
 -10  -6   6        6.85        4.35      2.25 o 
  -9  -6   6        8.28       11.26      1.88 o 
  -8  -6   6       10.95       10.74      1.54 o 
  -7  -6   6       38.29       44.29      2.49 o 
  -6  -6   6        0.18        0.63      0.75 o 
  -5  -6   6      123.24      125.04      3.59 o 
  -4  -6   6        0.26       -0.13      0.58 o 
  -3  -6   6      457.23      447.95      7.27 o 
  -2  -6   6       31.01       33.50      2.22 o 
  -1  -6   6       28.42       22.08      1.35 o 
   0  -6   6        0.81       -0.30      0.56 o 
   1  -6   6        5.04        4.79      0.73 o 
   2  -6   6        1.37        0.14      0.66 o 
   3  -6   6        1.18        1.27      0.73 o 
   4  -6   6       15.23       15.55      1.77 o 
   5  -6   6        0.42       -0.20      0.86 o 
 -10  -5   6       10.17        4.89      2.10 o 
  -9  -5   6       14.12       17.16      2.00 o 
  -8  -5   6        7.94        8.63      1.27 o 
  -7  -5   6        6.42        8.19      1.14 o 
  -6  -5   6       79.68       80.04      2.28 o 
  -5  -5   6       30.95       32.44      1.58 o 
  -4  -5   6      103.07       93.74      2.27 o 
  -3  -5   6      319.49      301.19      5.79 o 
  -2  -5   6      118.28      108.78      2.21 o 
  -1  -5   6      545.77      535.13      7.13 o 
   0  -5   6        0.09       -0.15      0.31 o 
   1  -5   6       10.00       10.88      0.77 o 
   2  -5   6        0.13       -0.21      0.43 o 
   3  -5   6        0.53        0.71      0.46 o 
   4  -5   6        1.14        2.69      0.91 o 
   5  -5   6       28.67       26.14      1.79 o 
   6  -5   6        2.48        0.19      1.72 o 
  -9  -4   6       16.51       19.90      1.97 o 
  -8  -4   6       28.68       31.26      1.90 o 
  -7  -4   6       87.64       92.70      3.11 o 
  -6  -4   6        4.48        4.39      0.78 o 
  -5  -4   6      152.77      155.01      3.18 o 
  -4  -4   6        0.38       -0.05      0.51 o 
  -3  -4   6      125.84      131.99      2.66 o 
  -2  -4   6      152.02      144.59      2.26 o 
  -1  -4   6      505.06      475.54      5.93 o 
   0  -4   6       92.62       95.07      1.61 o 
   1  -4   6      116.96      114.18      1.94 o 
   2  -4   6       64.07       59.10      1.28 o 
   3  -4   6        6.10        8.19      0.97 o 
   4  -4   6        3.39        2.34      1.14 o 
   5  -4   6        3.12        2.44      0.65 o 
   6  -4   6        0.03       -1.29      1.29 o 
   7  -4   6        0.11        0.73      2.49 o 
  -9  -3   6        9.02        9.18      1.42 o 
  -8  -3   6        6.34        6.14      1.24 o 
  -7  -3   6      137.23      139.07      3.45 o 
  -6  -3   6       13.40       13.86      1.20 o 
  -5  -3   6       94.98       90.20      2.47 o 
  -4  -3   6       28.32       26.54      1.93 o 
  -3  -3   6       54.61       41.97      1.34 o 
  -2  -3   6       72.21       94.56      2.01 o 
  -1  -3   6        2.20        2.01      0.38 o 
   0  -3   6       49.88       38.77      0.82 o 
   1  -3   6        2.46        2.63      0.34 o 
   2  -3   6       28.08       25.23      0.88 o 
   3  -3   6       86.79       75.93      1.69 o 
   4  -3   6       58.16       61.08      2.15 o 
   5  -3   6        0.00        0.41      1.12 o 
   6  -3   6       10.03        9.27      1.97 o 
   7  -3   6        7.95        6.15      2.78 o 
  -9  -2   6       11.84       11.37      2.60 o 
  -8  -2   6        0.01       -0.85      0.85 o 
  -7  -2   6      103.20      105.15      2.94 o 
  -6  -2   6       60.67       61.53      2.11 o 
  -5  -2   6      153.57      140.73      2.92 o 
  -4  -2   6       54.88       51.02      1.51 o 
  -3  -2   6      308.78      281.43      5.08 o 
  -2  -2   6       18.05       12.01      1.12 o 
  -1  -2   6      172.57      180.10      2.50 o 
   0  -2   6      346.30      335.57      4.18 o 
   1  -2   6      195.82      195.81      2.44 o 
   2  -2   6       50.12       48.92      1.07 o 
   3  -2   6        9.83        9.67      0.58 o 
   4  -2   6       26.04       24.71      2.78 o 
   5  -2   6       30.44       27.95      2.93 o 
   6  -2   6        0.29       -1.02      1.46 o 
   7  -2   6        0.01        1.61      2.05 o 
  -9  -1   6        6.84       12.37      2.78 o 
  -8  -1   6       14.10       13.94      1.55 o 
  -7  -1   6       86.55       88.47      3.01 o 
  -6  -1   6        5.92        6.40      1.03 o 
  -5  -1   6      466.24      449.61      7.13 o 
  -4  -1   6       23.24       25.33      1.65 o 
  -3  -1   6       15.46       17.20      0.93 o 
  -2  -1   6        0.13        0.05      0.35 o 
  -1  -1   6      197.84      235.59      3.94 o 
   0  -1   6       65.75      104.55      1.48 o 
   1  -1   6      383.35      386.84      4.68 o 
   2  -1   6      549.16      531.71      6.23 o 
   3  -1   6        2.78        4.23      0.46 o 
   4  -1   6       34.84       39.04      1.47 o 
   5  -1   6       62.23       55.76      5.27 o 
   6  -1   6        8.75        9.22      2.34 o 
   7  -1   6        5.62        7.61      0.88 o 
   8  -1   6        0.73        2.05      0.88 o 
  -8   0   6        2.42        2.55      1.25 o 
  -7   0   6        0.13       -0.25      0.82 o 
  -6   0   6       50.27       44.66      1.98 o 
  -5   0   6      144.50      143.31      3.01 o 
  -4   0   6        0.41        1.19      0.47 o 
  -3   0   6      246.77      237.41      3.77 o 
  -2   0   6       63.73       56.21      1.33 o 
  -1   0   6      166.16      147.23      2.21 o 
   0   0   6        6.99       12.59      0.42 o 
   1   0   6       19.16       23.76      0.61 o 
   2   0   6      237.99      236.35      3.15 o 
   3   0   6       37.33       34.55      1.42 o 
   4   0   6       26.86       24.89      1.83 o 
   5   0   6        3.56        5.74      0.79 o 
   6   0   6        0.53        0.29      0.59 o 
   7   0   6       21.18       18.88      1.76 o 
   8   0   6       14.78       14.20      1.76 o 
   9   0   6        3.96        2.63      1.17 o 
  -8   1   6        0.18        0.17      1.03 o 
  -7   1   6        7.23        7.58      1.22 o 
  -6   1   6        1.06        0.01      0.69 o 
  -5   1   6        0.08        1.03      0.55 o 
  -4   1   6       30.97       29.29      1.50 o 
  -3   1   6      118.64      115.32      2.43 o 
  -2   1   6      121.33      103.45      2.56 o 
  -1   1   6       59.05       55.42      1.40 o 
   0   1   6      757.36      770.34     10.15 o 
   1   1   6      279.35      318.09      3.92 o 
   2   1   6        6.43        5.42      0.45 o 
   3   1   6      268.75      261.41      4.28 o 
   4   1   6      246.82      245.72      5.27 o 
   5   1   6       35.13       31.78      1.15 o 
   6   1   6        1.40        1.14      0.45 o 
   7   1   6       26.47       25.25      1.18 o 
   8   1   6        1.07        1.21      0.56 o 
   9   1   6        3.43        2.88      1.24 o 
  10   1   6        2.68        2.79      1.08 o 
  -7   2   6        7.41        4.39      1.16 o 
  -6   2   6        3.12        2.56      0.94 o 
  -5   2   6       12.42       10.19      1.52 o 
  -4   2   6       46.49       41.88      1.82 o 
  -3   2   6       12.60       11.04      0.91 o 
  -2   2   6       46.52       40.96      1.07 o 
  -1   2   6        2.44        3.00      0.29 o 
   0   2   6      420.17      419.86      6.36 o 
   1   2   6       42.07       50.39      1.37 o 
   2   2   6      208.83      205.55      3.09 o 
   3   2   6       78.60       96.09      1.97 o 
   4   2   6       58.30       52.98      1.46 o 
   5   2   6        9.97        9.63      0.66 o 
   6   2   6       24.96       26.42      1.24 o 
   7   2   6        1.26        1.61      0.95 o 
   8   2   6       13.77        9.87      0.97 o 
   9   2   6       24.54       28.96      3.81 o 
  10   2   6        6.56        3.51      1.14 o 
  -7   3   6        8.20       10.96      1.51 o 
  -6   3   6        0.02       -0.55      1.06 o 
  -5   3   6        0.62        1.65      0.83 o 
  -4   3   6        3.47        4.59      0.75 o 
  -3   3   6       43.96       34.91      1.79 o 
  -2   3   6       73.26       66.12      1.61 o 
  -1   3   6        3.88        4.26      0.50 o 
   0   3   6       74.34       72.01      1.66 o 
   1   3   6      419.44      457.63      8.51 o 
   2   3   6      744.45      784.19     12.34 o 
   3   3   6      287.46      327.99      6.00 o 
   4   3   6        1.94        1.56      0.40 o 
   5   3   6       38.64       38.83      1.82 o 
   6   3   6       32.53       29.87      1.04 o 
   7   3   6        0.98        0.80      0.72 o 
   8   3   6       23.00       27.22      2.93 o 
   9   3   6        0.00        1.32      1.32 o 
  10   3   6       19.77       22.39      2.93 o 
  -6   4   6        7.44        7.76      1.35 o 
  -5   4   6        5.61        3.09      1.45 o 
  -4   4   6       16.21       15.22      1.28 o 
  -3   4   6       51.91       46.16      1.77 o 
  -2   4   6       64.49       71.53      1.93 o 
  -1   4   6        0.37        1.35      0.51 o 
   0   4   6       66.98       57.67      1.88 o 
   1   4   6        1.42        0.40      0.26 o 
   2   4   6       29.67       20.27      1.22 o 
   3   4   6       51.65       52.97      1.75 o 
   4   4   6        2.05        1.25      0.46 o 
   5   4   6       93.84       95.22      2.47 o 
   6   4   6       22.78       25.68      1.20 o 
   7   4   6      138.48      146.46      4.69 o 
   8   4   6        2.33        4.84      0.95 o 
   9   4   6        2.15       -0.15      1.32 o 
  10   4   6        1.50        7.17      2.05 o 
  11   4   6        0.54       -1.46      1.46 o 
  -5   5   6        2.57        1.80      0.91 o 
  -4   5   6        5.31        5.42      0.99 o 
  -3   5   6        0.12       -0.60      0.60 o 
  -2   5   6        5.53        6.12      0.82 o 
  -1   5   6       82.62       72.19      2.09 o 
   0   5   6      113.28      118.54      2.30 o 
   1   5   6        1.04        2.25      0.47 o 
   2   5   6        1.73        1.48      0.49 o 
   3   5   6        0.99       -0.01      0.54 o 
   4   5   6        1.10       -0.10      0.52 o 
   5   5   6       28.81       32.18      1.57 o 
   6   5   6      277.18      285.62      6.78 o 
   7   5   6       48.51       48.54      2.16 o 
   8   5   6       29.44       33.71      2.42 o 
   9   5   6       38.11       34.65      2.27 o 
  10   5   6        1.54        4.39      1.90 o 
  11   5   6        2.22        4.68      2.20 o 
  -4   6   6       29.20       30.03      1.96 o 
  -3   6   6        1.56        0.65      0.79 o 
  -2   6   6       26.55       24.82      1.65 o 
  -1   6   6       75.08       69.11      2.17 o 
   0   6   6        1.03        1.59      0.63 o 
   1   6   6       72.37       72.72      1.75 o 
   2   6   6       33.03       33.83      2.50 o 
   3   6   6      114.16      112.03      4.16 o 
   4   6   6       10.17        8.43      1.01 o 
   5   6   6       83.70       87.31      3.10 o 
   6   6   6        2.27        1.46      0.87 o 
   7   6   6       14.18       16.91      2.05 o 
   8   6   6        0.10        0.07      0.93 o 
   9   6   6       28.67       28.31      2.50 o 
  10   6   6        5.76        3.95      2.05 o 
  11   6   6        0.14        3.22      2.20 o 
  -3   7   6        3.66        5.27      1.13 o 
  -2   7   6       32.35       41.18      3.21 o 
  -1   7   6        1.16        0.36      0.76 o 
   0   7   6        7.05        8.39      1.07 o 
   1   7   6        0.03        0.26      0.50 o 
   2   7   6        0.01        0.35      0.59 o 
   3   7   6       13.39       13.02      1.08 o 
   4   7   6      158.15      149.41      4.50 o 
   5   7   6        1.17        0.33      0.90 o 
   6   7   6       60.29       66.00      2.92 o 
   7   7   6       58.38       54.61      2.75 o 
   8   7   6       56.45       51.19      3.71 o 
   9   7   6       24.44       24.22      2.56 o 
  10   7   6        0.50       -0.44      1.46 o 
  11   7   6        4.52        5.42      2.63 o 
  -2   8   6        2.94        0.99      0.94 o 
  -1   8   6       23.48       31.46      2.04 o 
   0   8   6       17.26       16.85      1.94 o 
   1   8   6      156.84      158.77      4.03 o 
   2   8   6        3.75        3.67      1.06 o 
   3   8   6       40.13       39.43      2.98 o 
   4   8   6       20.01       20.89      2.94 o 
   5   8   6        5.20        3.89      1.20 o 
   6   8   6       10.77       11.63      1.64 o 
   7   8   6        0.80        1.00      1.09 o 
   8   8   6       24.38       20.00      2.58 o 
   9   8   6        2.44        1.41      1.90 o 
  10   8   6        8.94       11.92      2.00 o 
   0   9   6        1.46        2.33      1.04 o 
   1   9   6        2.42        3.84      1.27 o 
   2   9   6       22.52       25.57      1.91 o 
   3   9   6       49.87       48.46      3.25 o 
   4   9   6        0.56        2.39      1.06 o 
   5   9   6       42.66       38.32      2.57 o 
   6   9   6        1.20        1.80      1.60 o 
   7   9   6        0.15        0.64      1.18 o 
   8   9   6        1.85        2.56      1.71 o 
   9   9   6        0.24        0.44      1.60 o 
  10   9   6        2.70        1.53      1.58 o 
   2  10   6        0.00       -0.70      1.27 o 
   3  10   6       26.89       31.20      2.86 o 
   4  10   6       33.11       40.77      4.04 o 
   5  10   6       20.40       20.02      2.95 o 
   6  10   6        3.72        3.80      1.91 o 
   7  10   6       18.37       14.75      3.37 o 
   8  10   6        1.62       -1.46      2.20 o 
   9  10   6        0.79       -0.88      2.34 o 
  -6 -10   7        3.58        2.62      1.93 o 
  -5 -10   7        0.01       -0.95      0.95 o 
  -4 -10   7        0.03       -0.91      0.91 o 
  -3 -10   7        0.33       -0.31      0.97 o 
  -2 -10   7        2.93        1.31      1.19 o 
  -8  -9   7        0.33       -1.33      1.33 o 
  -7  -9   7        6.28        3.46      2.10 o 
  -6  -9   7       11.41        9.94      2.37 o 
  -5  -9   7        3.17        3.37      1.13 o 
  -4  -9   7        0.17       -0.07      0.93 o 
  -3  -9   7        0.72       -0.29      0.87 o 
  -2  -9   7        0.02        1.38      0.90 o 
  -1  -9   7        5.12        5.86      1.39 o 
   0  -9   7        2.26        2.22      1.11 o 
  -8  -8   7        2.41        2.41      1.94 o 
  -7  -8   7        2.02        1.85      1.24 o 
  -6  -8   7        7.75        9.84      1.33 o 
  -5  -8   7        6.28        6.76      1.06 o 
  -4  -8   7        5.64        9.95      1.43 o 
  -3  -8   7        0.00       -0.42      0.84 o 
  -2  -8   7        0.65       -0.65      0.72 o 
  -1  -8   7        2.46        0.90      0.98 o 
   0  -8   7        3.26        3.99      1.04 o 
   1  -8   7       10.13        8.45      1.40 o 
   2  -8   7        0.01       -0.06      0.91 o 
  -9  -7   7        0.03       -1.10      1.16 o 
  -8  -7   7        0.37       -0.12      1.09 o 
  -7  -7   7        1.99        1.29      1.11 o 
  -6  -7   7       17.86       22.10      1.69 o 
  -5  -7   7        0.01       -0.78      0.78 o 
  -4  -7   7       88.97       87.97      2.31 o 
  -3  -7   7       64.88       62.85      2.34 o 
  -2  -7   7       17.42       19.10      1.41 o 
  -1  -7   7        1.83        1.81      0.76 o 
   0  -7   7        2.79        3.01      0.82 o 
   1  -7   7       18.08       16.94      1.50 o 
   2  -7   7        5.57        5.54      1.00 o 
   3  -7   7        3.94        4.88      0.98 o 
  -9  -6   7        1.91        2.82      1.53 o 
  -8  -6   7        2.24        2.00      1.18 o 
  -7  -6   7        1.42       -0.93      0.93 o 
  -6  -6   7        2.29        2.45      0.91 o 
  -5  -6   7        0.42        1.69      0.76 o 
  -4  -6   7       14.76       15.75      1.66 o 
  -3  -6   7       84.89       87.82      2.43 o 
  -2  -6   7       55.40       56.53      2.19 o 
  -1  -6   7        4.04        3.65      0.73 o 
   0  -6   7        4.90        4.90      0.80 o 
   1  -6   7        0.19        0.59      0.64 o 
   2  -6   7        4.69        3.74      1.56 o 
   3  -6   7       12.03       10.40      1.14 o 
   4  -6   7        1.85       -0.03      0.64 o 
   5  -6   7       11.92       15.47      4.83 o 
  -9  -5   7        2.30        3.10      1.51 o 
  -8  -5   7        4.25        2.96      1.49 o 
  -7  -5   7        0.31       -0.58      0.85 o 
  -6  -5   7        0.19       -0.39      0.68 o 
  -5  -5   7        4.97        4.02      0.84 o 
  -4  -5   7       15.90       14.51      1.18 o 
  -3  -5   7       75.23       75.27      2.25 o 
  -2  -5   7       79.91       82.99      1.95 o 
  -1  -5   7      490.82      488.11      7.13 o 
   0  -5   7       63.28       67.77      2.02 o 
   1  -5   7       16.27       15.72      1.23 o 
   2  -5   7        3.82        4.56      0.66 o 
   3  -5   7        5.50        6.40      0.71 o 
   4  -5   7        0.00       -0.46      0.76 o 
   5  -5   7        0.47        1.21      0.76 o 
   6  -5   7        6.59        3.87      2.06 o 
  -9  -4   7        0.88       -0.11      1.13 o 
  -8  -4   7       61.64       59.24      2.70 o 
  -7  -4   7        9.12        9.75      1.21 o 
  -6  -4   7        0.05        0.25      0.68 o 
  -5  -4   7       12.91       10.37      0.93 o 
  -4  -4   7       18.76       16.82      1.11 o 
  -3  -4   7        7.33        4.76      0.77 o 
  -2  -4   7        8.12        7.39      0.64 o 
  -1  -4   7      315.26      302.24      3.85 o 
   0  -4   7       47.56       44.52      1.07 o 
   1  -4   7      121.40      116.34      2.13 o 
   2  -4   7       22.64       26.09      0.99 o 
   3  -4   7        6.22        8.27      1.23 o 
   4  -4   7       25.70       20.27      1.88 o 
   5  -4   7        4.94        4.54      1.83 o 
   6  -4   7        0.23        0.55      1.60 o 
  -9  -3   7        0.13        0.61      1.13 o 
  -8  -3   7        7.64       11.51      1.57 o 
  -7  -3   7        3.88        3.35      1.36 o 
  -6  -3   7       23.56       25.14      1.55 o 
  -5  -3   7        5.81        7.74      1.19 o 
  -4  -3   7        0.01       -0.35      0.47 o 
  -3  -3   7       41.44       46.64      1.63 o 
  -2  -3   7       33.65       28.18      1.10 o 
  -1  -3   7       77.09       83.64      1.52 o 
   0  -3   7        1.02        2.67      0.35 o 
   1  -3   7      650.75      635.84      8.07 o 
   2  -3   7        2.13        2.59      0.35 o 
   3  -3   7       57.57       58.44      1.49 o 
   4  -3   7       16.85       13.96      1.82 o 
   5  -3   7       32.49       31.43      3.05 o 
   6  -3   7        0.29        2.42      1.54 o 
   7  -3   7        0.37        0.73      1.90 o 
  -9  -2   7        0.00       -0.36      1.18 o 
  -8  -2   7        3.83        1.72      1.06 o 
  -7  -2   7        2.73        5.12      1.00 o 
  -6  -2   7      218.59      215.99      4.62 o 
  -5  -2   7       91.24       98.79      2.93 o 
  -4  -2   7        7.34        4.96      0.69 o 
  -3  -2   7      143.74      138.75      2.77 o 
  -2  -2   7       61.58       51.07      1.42 o 
  -1  -2   7       47.11       38.28      0.92 o 
   0  -2   7        8.12       10.54      0.52 o 
   1  -2   7      249.15      243.40      3.16 o 
   2  -2   7        0.05        0.32      0.26 o 
   3  -2   7       81.60       78.96      1.51 o 
   4  -2   7        5.87        4.56      0.49 o 
   5  -2   7        0.03       -0.15      1.19 o 
   6  -2   7        0.36       -0.73      1.24 o 
   7  -2   7        8.99        6.15      2.78 o 
  -8  -1   7        0.23        2.16      1.11 o 
  -7  -1   7       28.43       27.09      2.81 o 
  -6  -1   7       44.96       43.43      2.89 o 
  -5  -1   7      127.73      117.77      2.98 o 
  -4  -1   7      190.03      189.98      3.60 o 
  -3  -1   7       22.13       21.64      1.09 o 
  -2  -1   7       14.67       12.43      0.80 o 
  -1  -1   7       39.77       30.20      0.85 o 
   0  -1   7      150.94      146.49      1.99 o 
   1  -1   7       13.19       14.40      0.56 o 
   2  -1   7       44.04       52.52      1.17 o 
   3  -1   7      403.90      406.74      6.12 o 
   4  -1   7       14.55       17.33      1.16 o 
   5  -1   7       24.49       26.33      1.86 o 
   6  -1   7       24.61       28.83      4.10 o 
  -8   0   7        0.06       -0.33      0.98 o 
  -7   0   7        1.88        3.87      1.07 o 
  -6   0   7        2.23        0.49      0.72 o 
  -5   0   7      110.17      111.99      2.90 o 
  -4   0   7      315.50      295.74      4.70 o 
  -3   0   7      497.27      475.14      6.83 o 
  -2   0   7       37.87       36.76      1.16 o 
  -1   0   7      265.39      266.33      3.73 o 
   0   0   7       41.25       36.97      0.87 o 
   1   0   7        0.14        1.60      0.26 o 
   2   0   7        8.36        6.53      0.51 o 
   3   0   7        3.48        3.65      0.41 o 
   4   0   7       74.14       75.37      1.94 o 
   5   0   7       19.73       20.78      1.61 o 
  -7   1   7        4.61        4.13      1.29 o 
  -6   1   7        2.74        1.72      0.84 o 
  -5   1   7       12.85       15.25      1.17 o 
  -4   1   7        1.20        0.92      0.59 o 
  -3   1   7      350.64      339.79      5.63 o 
  -2   1   7       81.31       84.57      2.00 o 
  -1   1   7      146.71      141.91      2.58 o 
   0   1   7        1.46        3.03      0.34 o 
   1   1   7      117.17      101.67      1.59 o 
   2   1   7      124.78      124.92      1.94 o 
   3   1   7       19.53       23.47      0.73 o 
   4   1   7       61.70       63.75      1.89 o 
   5   1   7       94.34       95.37      2.45 o 
   6   1   7       17.58       17.50      2.56 o 
   7   1   7        3.17        3.66      1.02 o 
   8   1   7        6.56        8.78      1.46 o 
   9   1   7        1.18        0.44      1.02 o 
  10   1   7        0.02       -0.73      1.32 o 
  -7   2   7        8.95        7.36      1.24 o 
  -6   2   7        9.59       10.14      1.25 o 
  -5   2   7        0.71       -0.41      0.94 o 
  -4   2   7        0.04        0.01      0.62 o 
  -3   2   7       38.68       37.72      1.56 o 
  -2   2   7      104.71      104.91      2.08 o 
  -1   2   7      340.17      321.23      5.73 o 
   0   2   7       13.17        7.87      0.74 o 
   1   2   7       84.06       77.83      1.91 o 
   2   2   7       39.03       34.55      0.91 o 
   3   2   7        1.52        2.98      0.52 o 
   4   2   7       13.72       12.57      0.88 o 
   5   2   7        6.49        5.74      0.41 o 
   6   2   7       27.55       24.62      1.60 o 
   7   2   7        2.00        2.49      0.72 o 
   8   2   7        6.86        6.29      1.32 o 
   9   2   7        9.34        8.34      1.61 o 
  10   2   7        0.13        0.15      1.17 o 
  -6   3   7        2.91        0.82      1.00 o 
  -5   3   7       18.09       22.89      2.71 o 
  -4   3   7        0.99        1.38      0.72 o 
  -3   3   7        3.86        5.12      0.70 o 
  -2   3   7       28.12       22.87      1.97 o 
  -1   3   7      239.90      221.91      3.63 o 
   0   3   7       20.19       21.14      1.27 o 
   1   3   7       36.51       39.90      1.17 o 
   2   3   7      318.51      335.38      6.37 o 
   3   3   7       23.03       24.62      1.12 o 
   4   3   7        1.26        1.20      0.44 o 
   5   3   7        6.12        5.74      0.68 o 
   6   3   7       50.86       54.65      1.54 o 
   7   3   7        1.81        0.53      0.73 o 
   8   3   7        0.79        1.17      1.17 o 
   9   3   7        2.75        3.95      1.61 o 
  10   3   7        0.13        0.44      1.46 o 
  -5   4   7       11.84       10.18      1.40 o 
  -4   4   7       11.85       12.66      1.26 o 
  -3   4   7        0.21       -0.31      0.53 o 
  -2   4   7        1.80        0.92      0.53 o 
  -1   4   7        7.60        9.45      0.82 o 
   0   4   7        4.16        7.35      0.74 o 
   1   4   7      112.52      105.95      2.27 o 
   2   4   7       74.69       71.08      1.74 o 
   3   4   7        6.82        4.66      0.84 o 
   4   4   7      174.62      169.08      3.39 o 
   5   4   7        0.17        0.36      0.46 o 
   6   4   7       41.77       43.90      1.79 o 
   7   4   7        0.13       -0.07      0.67 o 
   8   4   7       10.05       13.03      2.34 o 
   9   4   7        8.58        7.17      1.90 o 
  10   4   7        0.03        0.15      1.32 o 
  -5   5   7       28.60       34.99      3.95 o 
  -4   5   7        0.12       -0.16      0.84 o 
  -3   5   7       38.01       36.69      2.36 o 
  -2   5   7        1.79        1.42      0.65 o 
  -1   5   7        0.30        0.17      0.49 o 
   0   5   7       71.01       69.72      1.93 o 
   1   5   7       55.84       56.91      1.68 o 
   2   5   7       36.36       36.17      1.31 o 
   3   5   7       11.28        7.73      0.95 o 
   4   5   7      111.83      105.20      3.38 o 
   5   5   7      124.66      129.55      4.82 o 
   6   5   7        4.58        4.30      0.87 o 
   7   5   7       62.41       67.81      3.14 o 
   8   5   7       67.07       62.69      4.61 o 
   9   5   7       18.65       17.42      2.78 o 
  10   5   7       15.68       13.17      2.78 o 
  -4   6   7        0.07       -0.47      1.00 o 
  -3   6   7       19.25       18.43      1.99 o 
  -2   6   7        1.74        1.06      0.80 o 
  -1   6   7        0.70        0.91      0.64 o 
   0   6   7       20.90       24.24      1.51 o 
   1   6   7        5.45        8.75      0.99 o 
   2   6   7       57.48       59.04      2.26 o 
   3   6   7      113.05      108.76      2.66 o 
   4   6   7       44.51       43.60      2.50 o 
   5   6   7       29.31       24.42      2.11 o 
   6   6   7       14.95       16.04      1.53 o 
   7   6   7        3.09        7.81      1.54 o 
   8   6   7        0.42        0.87      1.02 o 
   9   6   7       25.83       19.95      3.51 o 
  10   6   7        0.54        1.32      1.90 o 
  -2   7   7       12.29       14.76      1.64 o 
  -1   7   7       41.10       44.46      2.34 o 
   0   7   7        9.54       10.27      1.20 o 
   1   7   7        5.91        4.98      0.95 o 
   2   7   7       24.90       29.04      1.89 o 
   3   7   7        4.30        3.28      0.71 o 
   4   7   7       24.35       25.57      2.11 o 
   5   7   7       41.57       47.48      2.79 o 
   6   7   7       54.33       57.35      4.44 o 
   7   7   7       60.88       73.51      3.93 o 
   8   7   7        0.95        1.10      1.24 o 
   9   7   7        9.69       11.17      3.37 o 
  10   7   7        6.86        6.67      2.85 o 
  -1   8   7        3.42        3.61      1.65 o 
   0   8   7       51.17       53.87      2.63 o 
   1   8   7        2.77        2.96      0.97 o 
   2   8   7       32.65       32.11      1.91 o 
   3   8   7       13.16       14.04      2.38 o 
   4   8   7       17.40       18.77      1.74 o 
   5   8   7       11.77       12.27      1.76 o 
   6   8   7        0.06        0.75      1.06 o 
   7   8   7        3.34        3.34      1.24 o 
   8   8   7        1.84        4.77      1.71 o 
   9   8   7       21.07       23.59      2.88 o 
  10   8   7        0.56        0.82      1.48 o 
   1   9   7        0.17       -0.07      1.17 o 
   2   9   7       23.23       22.91      2.30 o 
   3   9   7       22.33       21.10      2.21 o 
   4   9   7       37.35       32.62      3.51 o 
   5   9   7        0.54       -0.41      1.50 o 
   6   9   7       13.22       11.20      4.54 o 
   7   9   7        0.22        1.63      1.29 o 
   8   9   7        1.57        1.98      1.66 o 
   9   9   7        3.81        3.67      2.34 o 
   3  10   7       11.62       11.35      1.94 o 
   4  10   7        0.76       -0.45      2.93 o 
   5  10   7       22.90       21.83      3.14 o 
   6  10   7       20.11       16.91      2.89 o 
   7  10   7        9.40       10.24      3.51 o 
   8  10   7       10.51       13.03      3.51 o 
  -7  -9   8        0.16       -0.91      1.55 o 
  -6  -9   8        0.29        0.10      1.26 o 
  -5  -9   8        4.43        3.72      1.46 o 
  -4  -9   8        2.71        2.92      1.07 o 
  -3  -9   8        4.64        5.76      1.19 o 
  -2  -9   8        2.74        2.98      1.03 o 
  -1  -9   8        0.77       -0.96      0.96 o 
   0  -9   8        1.51        0.55      1.03 o 
  -8  -8   8        0.92        1.80      1.39 o 
  -7  -8   8       22.56       25.08      3.12 o 
  -6  -8   8        3.70        3.15      1.36 o 
  -5  -8   8       12.85       15.50      1.59 o 
  -4  -8   8        2.99        2.09      0.91 o 
  -3  -8   8        4.42        5.10      1.10 o 
  -2  -8   8        1.34        3.08      0.94 o 
  -1  -8   8        3.03        3.01      1.06 o 
   0  -8   8        3.14        1.07      1.25 o 
   1  -8   8        0.11        1.01      1.14 o 
  -8  -7   8        2.74        1.66      1.21 o 
  -7  -7   8        2.41        2.06      1.13 o 
  -6  -7   8        1.24        1.63      0.98 o 
  -5  -7   8       20.75       20.92      2.03 o 
  -4  -7   8        5.62        4.81      0.89 o 
  -3  -7   8        5.05        3.98      1.01 o 
  -2  -7   8        0.10       -0.20      0.64 o 
  -1  -7   8       11.94       11.45      1.20 o 
   0  -7   8        0.26       -0.57      0.74 o 
   1  -7   8        0.42       -0.50      0.73 o 
   2  -7   8       16.16       14.69      1.80 o 
   3  -7   8        0.74        2.88      0.96 o 
  -9  -6   8        1.28        1.17      3.10 o 
  -8  -6   8        2.24        1.05      1.21 o 
  -7  -6   8        1.31        2.42      1.22 o 
  -6  -6   8        0.00       -0.80      0.87 o 
  -5  -6   8       25.84       32.41      2.01 o 
  -4  -6   8        2.40        2.37      0.85 o 
  -3  -6   8       17.69       16.15      1.21 o 
  -2  -6   8       76.39       77.79      2.06 o 
  -1  -6   8       15.93       13.73      1.09 o 
   0  -6   8        3.87        4.48      0.84 o 
   1  -6   8       10.64        9.88      1.19 o 
   2  -6   8        8.20        6.36      1.31 o 
   3  -6   8        0.73       -0.10      0.67 o 
   4  -6   8        8.59        9.74      1.46 o 
  -9  -5   8        7.05        5.96      1.77 o 
  -8  -5   8        0.56        1.10      1.14 o 
  -7  -5   8        0.43        1.29      1.05 o 
  -6  -5   8       14.93       11.63      1.44 o 
  -5  -5   8        0.39       -0.44      0.65 o 
  -4  -5   8        5.22        4.54      0.86 o 
  -3  -5   8        0.19       -0.21      0.55 o 
  -2  -5   8      181.39      166.09      3.79 o 
  -1  -5   8       77.15       79.40      1.78 o 
   0  -5   8      164.00      143.30      3.01 o 
   1  -5   8       59.68       61.24      1.62 o 
   2  -5   8       23.73       21.33      1.65 o 
   3  -5   8       18.00       18.64      1.12 o 
   4  -5   8        8.80        5.24      1.01 o 
   5  -5   8        1.68        2.58      2.05 o 
  -9  -4   8        4.74        2.40      1.68 o 
  -8  -4   8       12.82       13.64      1.86 o 
  -7  -4   8       17.30       16.76      1.77 o 
  -6  -4   8        4.46        4.31      1.05 o 
  -5  -4   8       28.20       30.78      1.74 o 
  -4  -4   8        0.23       -0.56      0.56 o 
  -3  -4   8       60.38       54.77      1.92 o 
  -2  -4   8        0.01       -0.50      0.50 o 
  -1  -4   8        0.36        0.16      0.41 o 
   0  -4   8      180.55      183.21      4.02 o 
   1  -4   8       13.24       13.63      0.82 o 
   2  -4   8      108.59      109.83      2.65 o 
   3  -4   8       10.93       11.10      0.97 o 
   4  -4   8       49.69       55.42      2.48 o 
   5  -4   8        2.46        2.81      1.18 o 
   6  -4   8        2.30        3.45      1.81 o 
  -9  -3   8        1.83        1.49      1.40 o 
  -8  -3   8        2.48        1.40      1.18 o 
  -7  -3   8       16.02       17.71      1.81 o 
  -6  -3   8       38.82       41.43      2.15 o 
  -5  -3   8        2.42        1.84      0.66 o 
  -4  -3   8        4.59        5.81      0.79 o 
  -3  -3   8        0.19       -0.01      0.46 o 
  -2  -3   8      132.19      136.75      2.98 o 
  -1  -3   8       41.87       33.42      1.09 o 
   0  -3   8      156.02      165.83      2.48 o 
   1  -3   8      154.55      163.35      2.42 o 
   2  -3   8       62.30       59.45      1.27 o 
   3  -3   8        0.03        0.93      0.61 o 
   4  -3   8       14.15       12.39      1.11 o 
   5  -3   8        0.13        1.06      1.46 o 
   6  -3   8       21.82       17.23      2.64 o 
   7  -3   8        0.69       -1.90      1.90 o 
  -8  -2   8        0.40       -0.05      1.27 o 
  -7  -2   8       19.30       23.31      1.73 o 
  -6  -2   8       58.24       63.56      2.41 o 
  -5  -2   8       10.60       10.42      1.51 o 
  -4  -2   8        0.31        0.03      0.56 o 
  -3  -2   8        5.66        3.27      0.59 o 
  -2  -2   8       49.98       50.01      1.76 o 
  -1  -2   8       23.75       23.60      0.86 o 
   0  -2   8      106.62      103.60      1.73 o 
   1  -2   8        0.26       -0.28      0.28 o 
   2  -2   8      219.84      216.79      3.14 o 
   3  -2   8       29.07       27.00      0.96 o 
   4  -2   8       41.57       47.76      1.56 o 
   5  -2   8        0.18        0.34      0.71 o 
   6  -2   8        7.24       12.31      3.37 o 
   7  -2   8        7.85        4.54      2.63 o 
  -8  -1   8        0.45        1.02      1.04 o 
  -7  -1   8        5.11        4.70      1.25 o 
  -6  -1   8        8.98        7.80      1.11 o 
  -5  -1   8       63.11       61.25      2.26 o 
  -4  -1   8      286.05      269.62      4.81 o 
  -3  -1   8      104.52       93.95      2.25 o 
  -2  -1   8        4.80        5.43      0.69 o 
  -1  -1   8       29.29       25.99      0.89 o 
   0  -1   8       36.84       44.28      1.04 o 
   1  -1   8       33.58       31.20      0.82 o 
   2  -1   8        5.68        6.83      0.42 o 
   3  -1   8      324.16      324.00      4.33 o 
   4  -1   8       13.29       13.65      0.90 o 
   5  -1   8       12.07       12.52      1.57 o 
   6  -1   8        1.02        1.46      1.76 o 
  -8   0   8        0.40        0.32      1.10 o 
  -7   0   8        0.00        1.20      0.99 o 
  -6   0   8        1.36        0.71      0.79 o 
  -5   0   8        9.16        6.86      0.99 o 
  -4   0   8      483.67      471.38      7.02 o 
  -3   0   8       44.64       46.34      1.55 o 
  -2   0   8      359.02      346.02      5.22 o 
  -1   0   8        6.09        6.25      0.51 o 
   0   0   8      278.34      267.70      3.55 o 
   1   0   8       92.17      100.59      1.74 o 
   2   0   8       40.05       34.46      0.97 o 
   3   0   8        0.41        0.77      0.34 o 
   4   0   8        2.17        2.74      0.52 o 
   5   0   8      126.29      128.48      5.27 o 
  -7   1   8        5.57        4.57      1.24 o 
  -6   1   8        0.23       -0.75      0.75 o 
  -5   1   8       17.02       20.84      1.40 o 
  -4   1   8        0.81        0.16      0.59 o 
  -3   1   8        1.24        0.38      0.55 o 
  -2   1   8      454.21      414.46      6.14 o 
  -1   1   8        0.07        0.04      0.30 o 
   0   1   8       98.71       93.11      1.78 o 
   1   1   8        7.27        7.08      0.50 o 
   2   1   8      256.66      252.31      3.52 o 
   3   1   8       15.16       18.32      0.95 o 
   4   1   8       20.65       22.33      1.26 o 
   5   1   8      100.17      104.88      2.76 o 
   6   1   8        1.21       -0.15      0.52 o 
   7   1   8       11.00       11.67      1.90 o 
   8   1   8        2.40        0.88      0.88 o 
   9   1   8        0.00       -0.73      1.02 o 
  -6   2   8       18.75       17.71      2.03 o 
  -5   2   8        8.17        5.12      1.01 o 
  -4   2   8       20.28       19.57      1.41 o 
  -3   2   8        0.23        0.39      0.63 o 
  -2   2   8      344.69      334.87      5.65 o 
  -1   2   8      186.67      177.04      3.43 o 
   0   2   8       79.58       74.42      1.84 o 
   1   2   8       82.84       85.38      2.40 o 
   2   2   8       10.05        5.79      0.57 o 
   3   2   8       37.51       34.47      1.16 o 
   4   2   8       30.58       28.61      1.22 o 
   5   2   8       16.55       15.03      0.64 o 
   6   2   8        2.08        2.80      0.77 o 
   7   2   8       48.67       49.43      4.32 o 
   8   2   8        0.00        0.15      0.88 o 
   9   2   8        0.04       -1.02      1.02 o 
  10   2   8        0.47        1.61      1.32 o 
  -6   3   8        1.53        1.19      0.98 o 
  -5   3   8        0.25       -0.82      0.82 o 
  -4   3   8       18.71       17.92      1.40 o 
  -3   3   8       14.58       18.13      1.37 o 
  -2   3   8        4.84        3.64      0.79 o 
  -1   3   8        3.50        2.13      0.51 o 
   0   3   8      380.10      356.91      5.31 o 
   1   3   8       45.38       46.32      1.36 o 
   2   3   8       31.19       27.89      1.76 o 
   3   3   8      108.78       96.43      2.25 o 
   4   3   8       91.86       86.68      2.30 o 
   5   3   8       34.27       32.71      2.24 o 
   6   3   8        7.43        9.99      1.13 o 
   7   3   8       58.35       58.98      3.81 o 
   8   3   8        0.02       -1.02      1.02 o 
   9   3   8        3.21        1.46      1.32 o 
  10   3   8        0.57        0.15      1.32 o 
  -5   4   8        1.11        2.92      1.18 o 
  -4   4   8       30.17       29.72      3.04 o 
  -3   4   8       10.14       10.40      1.19 o 
  -2   4   8       10.92       10.75      1.08 o 
  -1   4   8        0.01       -0.43      0.43 o 
   0   4   8      115.85      117.50      2.57 o 
   1   4   8      260.38      252.01      4.40 o 
   2   4   8        5.78        6.91      0.91 o 
   3   4   8       90.07       81.00      2.64 o 
   4   4   8        4.05        5.68      0.98 o 
   5   4   8       19.22       15.77      1.29 o 
   6   4   8        8.29        8.22      1.39 o 
   7   4   8        3.04        3.16      0.84 o 
   8   4   8        0.62        2.34      1.46 o 
   9   4   8        6.37        5.12      1.90 o 
  10   4   8        0.26        1.46      1.61 o 
  -4   5   8       23.02       24.79      2.66 o 
  -3   5   8        0.15       -0.02      0.90 o 
  -2   5   8       41.01       44.83      2.19 o 
  -1   5   8       11.92       11.52      1.03 o 
   0   5   8        0.04        0.55      0.55 o 
   1   5   8       18.41       19.11      1.36 o 
   2   5   8       67.03       67.28      3.52 o 
   3   5   8       93.54       93.22      2.80 o 
   4   5   8        1.86        1.91      0.86 o 
   5   5   8       58.11       55.24      2.45 o 
   6   5   8        0.14        0.80      0.69 o 
   7   5   8       20.08       24.41      2.18 o 
   8   5   8        5.43        3.57      1.61 o 
   9   5   8       12.57       16.83      2.93 o 
  10   5   8        1.90        1.76      1.76 o 
  -3   6   8        4.54        4.33      1.25 o 
  -2   6   8       36.87       39.92      2.56 o 
  -1   6   8        0.63        0.44      0.83 o 
   0   6   8       20.73       23.12      1.53 o 
   1   6   8        0.19        0.22      1.10 o 
   2   6   8       41.87       45.01      2.73 o 
   3   6   8      132.59      129.28      4.25 o 
   4   6   8        3.95        4.31      1.36 o 
   5   6   8       11.85       10.61      1.64 o 
   6   6   8        4.40        2.97      0.98 o 
   7   6   8        8.98        6.73      1.48 o 
   8   6   8        0.11       -0.52      0.98 o 
   9   6   8        8.01        5.80      1.44 o 
  10   6   8        6.42        8.05      2.63 o 
  -2   7   8        3.97        3.67      1.23 o 
  -1   7   8       19.93       17.37      1.72 o 
   0   7   8        8.15        7.16      1.11 o 
   1   7   8        0.46        0.25      0.72 o 
   2   7   8        3.24        1.44      0.86 o 
   3   7   8       15.75       18.82      1.94 o 
   4   7   8        0.83        0.55      0.95 o 
   5   7   8       40.38       37.54      2.56 o 
   6   7   8        7.78        9.78      1.45 o 
   7   7   8        3.06        2.47      2.12 o 
   8   7   8        0.40        1.67      1.33 o 
   9   7   8        0.32       -0.01      1.19 o 
  10   7   8        3.78        3.07      2.20 o 
  -1   8   8       11.98       16.80      2.26 o 
   0   8   8        2.61        2.08      1.36 o 
   1   8   8       22.37       25.21      2.50 o 
   2   8   8        4.56        4.86      1.16 o 
   3   8   8        6.49        7.01      1.45 o 
   4   8   8        9.23        6.90      1.85 o 
   5   8   8       36.61       36.58      2.70 o 
   6   8   8        0.07        0.20      1.13 o 
   7   8   8        0.92        1.09      1.54 o 
   8   8   8       10.95       14.92      3.81 o 
   9   8   8        7.58        3.73      1.98 o 
  10   8   8        1.56        0.41      1.83 o 
   1   9   8       12.23        9.12      2.43 o 
   2   9   8        5.60        3.11      1.99 o 
   3   9   8        1.41       -0.21      1.13 o 
   4   9   8        8.46        7.02      2.17 o 
   5   9   8        4.62       -0.47      1.54 o 
   6   9   8        0.15        0.68      1.60 o 
   7   9   8        3.18        3.95      2.63 o 
   8   9   8        1.74        2.19      4.68 o 
   9   9   8        2.97        3.06      1.90 o 
   4  10   8        2.95        2.51      1.46 o 
   5  10   8        0.04       -1.54      1.76 o 
   6  10   8        6.89        7.09      2.33 o 
   7  10   8        9.25        9.95      3.51 o 
  -6  -9   9        4.18        7.67      1.67 o 
  -5  -9   9        0.76        1.17      1.24 o 
  -4  -9   9        0.04        0.71      0.90 o 
  -3  -9   9       10.06       10.40      1.95 o 
  -2  -9   9       10.88       10.36      1.55 o 
  -1  -9   9        2.10        0.80      1.10 o 
  -7  -8   9        0.01       -0.99      1.52 o 
  -6  -8   9       17.61       23.88      4.80 o 
  -5  -8   9        0.03        0.34      1.03 o 
  -4  -8   9        0.00       -0.84      0.84 o 
  -3  -8   9        0.75        0.05      0.73 o 
  -2  -8   9       16.50       15.42      1.53 o 
  -1  -8   9        0.07       -0.12      0.96 o 
   0  -8   9        5.57        5.43      1.31 o 
   1  -8   9        0.08       -0.91      0.91 o 
  -8  -7   9        0.22        1.80      1.38 o 
  -7  -7   9        0.88        1.50      1.27 o 
  -6  -7   9        3.68        3.42      1.39 o 
  -5  -7   9       16.80       20.60      1.93 o 
  -4  -7   9        7.51       10.03      1.29 o 
  -3  -7   9        0.31        0.52      0.74 o 
  -2  -7   9        6.33        7.14      0.90 o 
  -1  -7   9       13.34       13.54      1.30 o 
   0  -7   9       12.06       12.18      1.42 o 
   1  -7   9        3.83        3.24      1.03 o 
   2  -7   9        0.12       -0.19      0.83 o 
  -8  -6   9        1.59        1.75      1.28 o 
  -7  -6   9        2.65        2.70      1.24 o 
  -6  -6   9       13.94       15.62      1.73 o 
  -5  -6   9        7.02        7.80      1.56 o 
  -4  -6   9       52.31       52.93      2.73 o 
  -3  -6   9       11.40       11.52      1.34 o 
  -2  -6   9        0.01        0.41      0.64 o 
  -1  -6   9        3.84        2.98      0.70 o 
   0  -6   9        9.73       10.85      1.00 o 
   1  -6   9        0.02       -0.22      0.74 o 
   2  -6   9        0.40        0.17      1.04 o 
   3  -6   9        0.61        0.55      0.72 o 
   4  -6   9        9.90        8.66      1.09 o 
  -8  -5   9        1.69        0.06      1.15 o 
  -7  -5   9        0.00       -0.65      1.05 o 
  -6  -5   9        7.73        6.67      1.29 o 
  -5  -5   9        0.21       -0.08      0.75 o 
  -4  -5   9        2.01        2.33      0.87 o 
  -3  -5   9       61.50       60.46      2.01 o 
  -2  -5   9        0.49       -0.48      0.51 o 
  -1  -5   9       16.95       17.02      1.13 o 
   0  -5   9        3.41        4.94      0.70 o 
   1  -5   9      107.06      101.61      2.76 o 
   2  -5   9        7.56        9.12      1.08 o 
   3  -5   9       15.52       15.12      1.24 o 
   4  -5   9        1.58        1.26      0.87 o 
   5  -5   9        3.66        5.63      2.17 o 
  -8  -4   9        2.93        2.69      1.42 o 
  -7  -4   9        4.65        5.46      1.33 o 
  -6  -4   9       47.90       42.94      2.45 o 
  -5  -4   9        5.86        3.00      0.88 o 
  -4  -4   9       87.90       79.68      2.51 o 
  -3  -4   9        2.06       -0.28      0.54 o 
  -2  -4   9       29.59       31.84      1.35 o 
  -1  -4   9        1.32        1.95      0.53 o 
   0  -4   9      214.38      194.24      3.68 o 
   1  -4   9        1.14        0.66      0.44 o 
   2  -4   9       66.45       59.22      1.70 o 
   3  -4   9      102.86      109.55      2.57 o 
   4  -4   9        4.00        3.99      0.97 o 
   5  -4   9       29.53       38.81      3.82 o 
   6  -4   9        0.28       -0.91      2.93 o 
  -8  -3   9        2.23        1.98      1.44 o 
  -7  -3   9        7.88        6.73      1.33 o 
  -6  -3   9        8.59        9.23      1.58 o 
  -5  -3   9       21.75       20.26      1.50 o 
  -4  -3   9       38.65       40.73      1.97 o 
  -3  -3   9       23.27       22.66      1.55 o 
  -2  -3   9        9.55       10.25      0.87 o 
  -1  -3   9       95.52       89.19      2.39 o 
   0  -3   9        4.93        3.50      0.49 o 
   1  -3   9       12.18        8.81      0.70 o 
   2  -3   9      121.78      119.72      2.27 o 
   3  -3   9       42.27       43.76      1.23 o 
   4  -3   9       63.18       63.19      2.53 o 
   5  -3   9       47.31       48.00      3.21 o 
   6  -3   9       29.12       31.63      5.63 o 
   7  -3   9       24.93       27.08      4.68 o 
  -8  -2   9       17.35       22.04      2.46 o 
  -7  -2   9        0.47        0.86      1.07 o 
  -6  -2   9        9.47       11.30      1.74 o 
  -5  -2   9        9.68       13.54      1.31 o 
  -4  -2   9       15.39       15.77      1.13 o 
  -3  -2   9       16.03       21.76      1.24 o 
  -2  -2   9        0.93        0.25      0.48 o 
  -1  -2   9      209.55      192.76      3.03 o 
   0  -2   9        2.15        3.33      0.48 o 
   1  -2   9      465.38      442.77      5.57 o 
   2  -2   9      116.57      113.00      1.97 o 
   3  -2   9       19.22       19.50      0.85 o 
   4  -2   9       15.58       10.85      1.14 o 
   5  -2   9       31.40       37.18      2.11 o 
   6  -2   9        9.16        9.18      2.12 o 
   7  -2   9        2.92       -1.02      2.20 o 
  -7  -1   9        8.74        8.74      1.43 o 
  -6  -1   9       24.62       24.54      1.73 o 
  -5  -1   9       38.76       41.45      2.71 o 
  -4  -1   9       17.27       18.93      1.26 o 
  -3  -1   9       11.49        8.20      0.84 o 
  -2  -1   9       25.92       25.80      1.13 o 
  -1  -1   9        1.94        2.62      0.37 o 
   0  -1   9      126.34      121.19      2.08 o 
   1  -1   9      115.57      116.54      1.88 o 
   2  -1   9      224.28      211.49      2.92 o 
   3  -1   9        4.03        4.92      0.49 o 
   4  -1   9      149.68      149.61      3.01 o 
   5  -1   9       69.32       68.51      2.52 o 
   6  -1   9       15.58       17.90      1.45 o 
  -7   0   9        0.03        1.59      1.06 o 
  -6   0   9        0.27        0.77      0.83 o 
  -5   0   9       12.39       11.63      1.27 o 
  -4   0   9       41.66       35.90      1.87 o 
  -3   0   9      322.26      329.46      5.67 o 
  -2   0   9       12.81       10.42      0.86 o 
  -1   0   9      812.15      774.86      9.87 o 
   0   0   9       13.25       13.58      0.79 o 
   1   0   9      807.05      784.26     10.53 o 
   2   0   9       11.54       10.82      0.71 o 
   3   0   9      366.45      363.19      5.14 o 
   4   0   9       75.17       72.96      2.01 o 
   5   0   9        7.43        8.44      1.10 o 
  -7   1   9        1.75        0.42      1.20 o 
  -6   1   9       21.65       24.09      2.08 o 
  -5   1   9        1.49        0.56      0.71 o 
  -4   1   9       15.34       16.16      1.26 o 
  -3   1   9        0.58       -0.10      0.50 o 
  -2   1   9      541.94      530.43      7.71 o 
  -1   1   9       53.41       50.26      1.50 o 
   0   1   9      179.24      181.10      3.04 o 
   1   1   9      326.00      322.98      4.21 o 
   2   1   9      137.32      130.89      2.32 o 
   3   1   9      569.58      550.38      9.12 o 
   4   1   9        3.06        2.23      0.64 o 
   5   1   9        6.66        4.64      0.93 o 
   6   1   9        0.57        0.44      0.62 o 
   7   1   9        0.03       -0.33      1.24 o 
   8   1   9        2.20        3.81      1.17 o 
  -6   2   9        0.03        0.15      0.99 o 
  -5   2   9       36.65       34.47      2.05 o 
  -4   2   9       12.38       12.73      1.42 o 
  -3   2   9       56.35       56.68      2.76 o 
  -2   2   9       10.39        9.24      0.97 o 
  -1   2   9       90.31       85.82      2.22 o 
   0   2   9      112.03      113.27      2.50 o 
   1   2   9      311.60      298.98      6.11 o 
   2   2   9       86.37       84.71      1.87 o 
   3   2   9      322.02      306.50      5.36 o 
   4   2   9       80.13       77.59      2.62 o 
   5   2   9      225.29      210.67      6.26 o 
   6   2   9       60.45       56.14      2.48 o 
   7   2   9        4.41        1.46      1.17 o 
   8   2   9        4.11        4.24      1.32 o 
   9   2   9        0.00       -1.02      1.02 o 
  -5   3   9        0.21       -0.94      0.94 o 
  -4   3   9        0.93       -0.76      0.79 o 
  -3   3   9       61.38       60.22      2.59 o 
  -2   3   9        6.56        6.53      0.96 o 
  -1   3   9      168.96      156.93      3.32 o 
   0   3   9      309.00      291.65      5.07 o 
   1   3   9       86.90       74.16      2.28 o 
   2   3   9       17.94       22.23      1.23 o 
   3   3   9       51.16       42.56      3.94 o 
   4   3   9       53.37       60.89      2.22 o 
   5   3   9       52.66       49.66      3.22 o 
   6   3   9       38.76       41.08      1.92 o 
   7   3   9        0.61       -0.15      1.17 o 
   8   3   9       10.02       10.10      1.90 o 
   9   3   9        0.19        0.73      1.17 o 
  10   3   9        1.67        0.88      1.32 o 
  -4   4   9        0.20        1.30      1.00 o 
  -3   4   9       28.40       25.75      2.65 o 
  -2   4   9        1.51        1.38      0.77 o 
  -1   4   9       55.19       57.73      2.37 o 
   0   4   9       51.07       50.17      2.22 o 
   1   4   9       26.40       28.26      1.89 o 
   2   4   9       95.13       89.99      3.31 o 
   3   4   9       59.12       54.63      2.63 o 
   4   4   9       21.98       21.07      1.57 o 
   5   4   9       15.28       13.62      1.35 o 
   6   4   9       44.77       41.88      2.93 o 
   7   4   9        9.75        9.32      1.19 o 
   8   4   9       42.79       45.95      3.81 o 
   9   4   9        9.82        6.15      1.90 o 
  10   4   9        5.41        3.66      1.76 o 
  -4   5   9        2.67        1.63      1.13 o 
  -3   5   9       33.92       37.12      2.50 o 
  -2   5   9        2.18        1.87      0.85 o 
  -1   5   9      122.58      123.18      4.26 o 
   0   5   9       12.80        9.71      1.34 o 
   1   5   9      113.63      110.99      2.98 o 
   2   5   9      184.45      196.33      6.52 o 
   3   5   9        0.03        0.12      0.79 o 
   4   5   9       36.34       42.82      2.45 o 
   5   5   9        0.11        1.02      0.76 o 
   6   5   9       39.86       44.06      2.85 o 
   7   5   9        0.81        1.75      1.02 o 
   8   5   9       24.65       27.38      2.11 o 
   9   5   9        2.83        4.68      2.05 o 
  10   5   9        6.80        3.95      2.05 o 
  -3   6   9        7.66        4.00      1.34 o 
  -2   6   9       27.99       27.23      2.28 o 
  -1   6   9       42.72       41.12      2.23 o 
   0   6   9       16.38       19.30      1.61 o 
   1   6   9       67.67       69.19      3.21 o 
   2   6   9       14.19       17.42      2.81 o 
   3   6   9        0.15       -0.88      0.89 o 
   4   6   9       30.87       38.51      2.53 o 
   5   6   9        0.03       -0.75      0.75 o 
   6   6   9        8.67        7.70      1.55 o 
   7   6   9        1.38        0.68      1.39 o 
   8   6   9       13.43       13.35      2.34 o 
   9   6   9        2.19        3.51      2.34 o 
  10   6   9        5.01        7.02      2.49 o 
  -1   7   9        7.54       11.96      1.93 o 
   0   7   9       23.36       22.99      2.06 o 
   1   7   9       45.93       43.00      5.89 o 
   2   7   9        1.05        0.03      1.20 o 
   3   7   9       41.31       37.80      4.98 o 
   4   7   9       95.16       96.40      5.91 o 
   5   7   9       12.70       13.18      1.77 o 
   6   7   9       20.09       20.19      4.10 o 
   7   7   9        2.84        2.04      1.39 o 
   8   7   9        9.87       10.12      1.90 o 
   9   7   9        0.89        0.49      1.30 o 
  10   7   9        2.68        2.20      2.20 o 
   0   8   9       19.61       22.46      2.54 o 
   1   8   9        0.40       -1.23      1.23 o 
   2   8   9       30.66       35.04      3.05 o 
   3   8   9        9.09        7.21      1.62 o 
   4   8   9       34.59       42.27      3.82 o 
   5   8   9        0.53        1.74      1.54 o 
   6   8   9       23.32       26.50      5.93 o 
   7   8   9        0.27        0.80      1.44 o 
   8   8   9        1.05       -0.51      1.39 o 
   9   8   9        4.98        3.72      2.56 o 
   2   9   9        3.91        5.49      2.14 o 
   3   9   9        0.00        0.93      1.38 o 
   4   9   9        2.27        1.88      1.93 o 
   5   9   9        0.46       -0.87      1.60 o 
   7   9   9        7.43        5.85      2.93 o 
   8   9   9        6.88        8.55      2.41 o 
  -6  -8  10        7.55       10.30      1.88 o 
  -5  -8  10       11.42       15.24      2.76 o 
  -4  -8  10       31.38       35.64      2.54 o 
  -3  -8  10        3.15        1.45      0.96 o 
  -2  -8  10        0.44        0.32      0.84 o 
  -1  -8  10        2.27        3.59      1.17 o 
   0  -8  10        3.52        3.06      1.20 o 
  -7  -7  10        8.41        7.64      2.13 o 
  -6  -7  10        0.49        2.94      1.60 o 
  -5  -7  10        6.88        8.01      1.32 o 
  -4  -7  10        2.14        2.87      1.07 o 
  -3  -7  10       19.04       24.47      1.63 o 
  -2  -7  10        0.04        0.27      0.73 o 
  -1  -7  10        7.77        8.14      0.97 o 
   0  -7  10       20.63       19.58      3.26 o 
   1  -7  10       13.16       14.27      1.55 o 
   2  -7  10        3.93        4.33      1.35 o 
  -7  -6  10        7.85        7.61      1.60 o 
  -6  -6  10        8.64       10.16      1.61 o 
  -5  -6  10        2.02        1.07      0.89 o 
  -4  -6  10        0.09       -0.15      0.84 o 
  -3  -6  10        2.59        2.13      0.82 o 
  -2  -6  10        4.65        3.18      0.83 o 
  -1  -6  10       20.38       20.44      1.54 o 
   0  -6  10        4.34        7.16      0.93 o 
   1  -6  10        5.68        4.67      1.06 o 
   2  -6  10        8.02        9.67      1.29 o 
   3  -6  10        0.71        0.72      0.86 o 
  -8  -5  10        3.75        5.72      1.56 o 
  -7  -5  10        1.99        1.85      1.49 o 
  -6  -5  10        0.07       -0.33      1.07 o 
  -5  -5  10       27.20       30.24      1.94 o 
  -4  -5  10        8.88        6.75      1.00 o 
  -3  -5  10        4.49        3.87      0.82 o 
  -2  -5  10       67.56       64.08      2.06 o 
  -1  -5  10       41.15       35.99      1.67 o 
   0  -5  10       15.18       13.51      1.05 o 
   1  -5  10       18.89       18.22      1.17 o 
   2  -5  10       28.81       29.84      1.78 o 
   3  -5  10       14.14       12.93      1.24 o 
   4  -5  10        0.11       -0.50      0.65 o 
  -8  -4  10        7.53        8.49      1.91 o 
  -7  -4  10        1.86        0.65      1.09 o 
  -6  -4  10        5.14        6.68      1.32 o 
  -5  -4  10       35.60       31.36      2.16 o 
  -4  -4  10        2.44        1.36      0.82 o 
  -3  -4  10       23.92       17.66      1.21 o 
  -2  -4  10        0.44       -0.34      0.51 o 
  -1  -4  10        1.76        0.75      0.57 o 
   0  -4  10       19.39       18.44      1.13 o 
   1  -4  10       18.50       17.99      1.13 o 
   2  -4  10        6.98        7.69      0.92 o 
   3  -4  10        0.36        0.76      0.57 o 
   4  -4  10       22.24       26.78      1.49 o 
   5  -4  10        0.55        0.61      1.98 o 
  -7  -3  10        6.86        9.42      1.48 o 
  -6  -3  10        0.05       -0.01      0.95 o 
  -5  -3  10        3.75        3.59      1.27 o 
  -4  -3  10       63.87       60.80      2.41 o 
  -3  -3  10      129.15      109.49      3.68 o 
  -2  -3  10       54.10       52.40      1.73 o 
  -1  -3  10       68.71       57.90      1.59 o 
   0  -3  10       18.40       23.49      1.64 o 
   1  -3  10       45.94       43.81      1.51 o 
   2  -3  10       53.02       49.05      1.41 o 
   3  -3  10       23.58       21.93      1.27 o 
   4  -3  10        0.07       -0.28      0.71 o 
   5  -3  10       38.62       37.49      2.06 o 
   6  -3  10        2.86        1.55      1.58 o 
  -7  -2  10       19.10       17.96      2.15 o 
  -6  -2  10        0.19       -0.96      0.96 o 
  -5  -2  10        3.16        3.52      1.12 o 
  -4  -2  10        1.85        1.27      0.94 o 
  -3  -2  10       49.50       44.21      2.07 o 
  -2  -2  10       64.18       64.17      1.65 o 
  -1  -2  10      114.84       96.09      2.04 o 
   0  -2  10       78.34       70.44      1.67 o 
   1  -2  10       73.86       67.47      1.66 o 
   2  -2  10       25.56       24.63      1.63 o 
   3  -2  10      171.70      165.18      3.14 o 
   4  -2  10       27.78       28.30      1.18 o 
   5  -2  10        1.10        0.30      0.73 o 
   6  -2  10        6.06        8.05      2.07 o 
  -7  -1  10        1.50        2.91      1.48 o 
  -6  -1  10       12.97       14.24      1.99 o 
  -5  -1  10       26.29       29.44      2.10 o 
  -4  -1  10        2.19        2.08      0.91 o 
  -3  -1  10       10.69        7.08      1.00 o 
  -2  -1  10        6.71        8.38      0.82 o 
  -1  -1  10       27.96       23.18      1.46 o 
   0  -1  10       10.04       12.46      1.26 o 
   1  -1  10       70.75       71.04      1.52 o 
   2  -1  10        4.85        4.55      0.65 o 
   3  -1  10       50.51       52.80      1.36 o 
   4  -1  10        5.30        4.42      0.60 o 
   5  -1  10       30.29       29.19      1.41 o 
   6  -1  10        0.31        1.02      0.88 o 
  -7   0  10        3.98        0.06      1.71 o 
  -6   0  10       10.82       10.30      1.89 o 
  -5   0  10       13.71       17.09      1.71 o 
  -4   0  10       61.13       60.55      2.61 o 
  -3   0  10        8.58        7.82      0.92 o 
  -2   0  10       80.27       75.07      1.85 o 
  -1   0  10      172.39      162.43      3.19 o 
   0   0  10       73.99       67.33      1.75 o 
   1   0  10      215.39      191.76      3.48 o 
   2   0  10        3.14        4.07      0.69 o 
   3   0  10        2.59        2.49      0.53 o 
   4   0  10      127.64      115.78      2.55 o 
   5   0  10        4.58        4.01      1.01 o 
   6   0  10       17.58       14.36      1.07 o 
   8   0  10        0.00       -0.29      0.88 o 
  -6   1  10        1.21        0.55      1.42 o 
  -5   1  10        9.13       13.43      1.65 o 
  -4   1  10        1.70        1.34      0.76 o 
  -3   1  10        0.40        1.00      0.69 o 
  -2   1  10      141.74      129.72      3.75 o 
  -1   1  10      139.78      140.08      2.77 o 
   0   1  10        3.23        2.68      0.43 o 
   1   1  10      108.83      110.91      2.18 o 
   2   1  10       14.56       10.83      0.90 o 
   3   1  10      120.39      115.22      2.93 o 
   4   1  10       31.90       34.84      1.57 o 
   5   1  10       10.10       11.62      1.29 o 
   6   1  10       12.01       12.07      1.46 o 
   7   1  10        1.46        2.63      1.02 o 
   8   1  10        6.45        4.83      1.32 o 
   9   1  10        6.02        5.85      1.61 o 
  -5   2  10       27.66       29.07      2.29 o 
  -4   2  10       65.04       76.54      2.95 o 
  -3   2  10      101.25       97.34      2.95 o 
  -2   2  10       20.23       19.10      1.19 o 
  -1   2  10        9.31        7.72      0.86 o 
   0   2  10       96.68       96.94      2.41 o 
   1   2  10       61.54       60.22      1.83 o 
   2   2  10        9.05        8.78      0.89 o 
   3   2  10      203.97      200.57      3.91 o 
   4   2  10        7.00        8.72      1.01 o 
   5   2  10      259.45      252.43     10.68 o 
   6   2  10        0.46        0.15      1.17 o 
   7   2  10        1.51        0.73      1.02 o 
   8   2  10        0.37       -0.59      1.02 o 
   9   2  10        0.05        0.73      1.17 o 
  -5   3  10        1.22        2.69      1.26 o 
  -4   3  10        2.42        3.01      2.09 o 
  -3   3  10        5.98        4.59      0.99 o 
  -2   3  10       55.32       50.14      3.42 o 
  -1   3  10        1.75       -0.02      0.57 o 
   0   3  10       53.32       45.10      2.04 o 
   1   3  10        5.23        5.79      0.93 o 
   2   3  10       15.12       14.38      1.42 o 
   3   3  10       42.48       44.18      1.93 o 
   4   3  10       18.44       17.76      1.30 o 
   5   3  10      126.88      114.46      3.31 o 
   6   3  10        0.20        0.25      0.64 o 
   7   3  10       45.92       34.54      3.66 o 
   8   3  10        2.36        1.46      1.32 o 
   9   3  10        0.82        1.02      1.32 o 
  -4   4  10        2.12        1.31      1.35 o 
  -3   4  10        2.76        2.46      1.16 o 
  -2   4  10       11.07        9.94      1.35 o 
  -1   4  10       10.31        9.33      1.32 o 
   0   4  10       28.53       30.88      2.34 o 
   1   4  10      116.13      115.08      3.40 o 
   2   4  10       13.34       13.33      1.28 o 
   3   4  10      127.45      108.86      4.92 o 
   4   4  10        2.28        2.84      1.09 o 
   5   4  10       56.46       54.06      2.83 o 
   6   4  10        0.56       -0.13      0.77 o 
   7   4  10       67.55       69.07      2.95 o 
   8   4  10       21.81       19.90      3.07 o 
   9   4  10        0.85        0.59      1.32 o 
  -3   5  10        0.03        1.31      1.32 o 
  -2   5  10       11.59       14.10      2.77 o 
  -1   5  10        8.90        8.49      1.35 o 
   0   5  10       32.07       32.53      2.17 o 
   1   5  10       31.87       29.34      1.97 o 
   2   5  10       63.33       57.10      2.60 o 
   3   5  10       16.15       17.78      1.46 o 
   4   5  10        5.28        4.32      1.06 o 
   5   5  10       22.08       20.34      2.12 o 
   6   5  10        2.19        1.18      1.24 o 
   7   5  10       17.38       14.52      3.66 o 
   8   5  10        4.31        5.71      2.05 o 
   9   5  10        3.98        3.07      1.90 o 
  -2   6  10        1.11        1.03      1.34 o 
  -1   6  10       30.82       28.62      2.20 o 
   0   6  10       22.19       24.29      1.99 o 
   1   6  10       58.50       62.71      7.22 o 
   2   6  10       49.20       50.57      3.91 o 
   3   6  10       59.05       60.01      2.68 o 
   4   6  10       10.58       10.82      1.50 o 
   5   6  10       20.41       18.65      1.85 o 
   6   6  10        1.65        1.32      1.23 o 
   7   6  10        8.25        8.21      1.66 o 
   8   6  10        3.31        2.41      1.24 o 
   9   6  10        8.54        9.81      2.78 o 
  -1   7  10        9.06        8.72      1.85 o 
   0   7  10        0.06        1.58      1.14 o 
   1   7  10       57.34       50.63      3.62 o 
   2   7  10       15.82       15.54      2.02 o 
   3   7  10       70.07       68.22      3.63 o 
   4   7  10       20.45       20.53      2.20 o 
   5   7  10        0.02        0.78      1.08 o 
   6   7  10       11.56       16.36      2.49 o 
   7   7  10        0.40       -0.02      1.33 o 
   8   7  10        9.00       13.00      2.18 o 
   9   7  10        4.88        4.25      1.61 o 
   1   8  10       18.90       20.43      2.91 o 
   2   8  10        0.04        0.90      2.42 o 
   3   8  10       49.29       48.76      3.43 o 
   4   8  10        9.12        6.61      2.02 o 
   5   8  10       29.13       28.70      3.21 o 
   6   8  10        5.17        4.83      1.83 o 
   7   8  10        0.38        1.09      1.54 o 
   8   8  10        1.90        0.07      1.55 o 
   3   9  10        7.77        5.01      1.80 o 
   4   9  10        2.48        1.67      1.85 o 
   5   9  10       25.47       22.61      3.16 o 
   6   9  10       44.84       50.49      6.29 o 
   7   9  10        0.30        3.22      2.78 o 
  -4  -8  11       15.01       18.79      2.00 o 
  -3  -8  11        0.29        0.48      1.04 o 
  -2  -8  11        3.55        3.50      1.14 o 
  -1  -8  11        3.04        3.44      1.48 o 
  -6  -7  11        2.30        3.06      1.38 o 
  -5  -7  11        7.97       10.18      1.47 o 
  -4  -7  11       13.88       17.89      1.66 o 
  -3  -7  11       11.74       17.09      1.47 o 
  -2  -7  11       34.98       38.37      2.04 o 
  -1  -7  11        1.07        0.23      0.91 o 
   0  -7  11        2.24        2.28      0.98 o 
   1  -7  11        9.17        8.93      1.19 o 
  -6  -6  11        6.06        8.90      1.96 o 
  -5  -6  11        4.43        5.57      1.16 o 
  -4  -6  11        1.17        0.30      0.91 o 
  -3  -6  11        9.61       13.79      1.64 o 
  -2  -6  11        5.13        6.88      1.00 o 
  -1  -6  11       14.04       15.45      1.29 o 
   0  -6  11        0.11       -0.60      0.78 o 
   1  -6  11       16.00       15.69      1.57 o 
   2  -6  11        5.51        4.89      0.94 o 
   3  -6  11       12.11       12.04      1.37 o 
  -7  -5  11        0.00       -0.73      1.18 o 
  -6  -5  11       17.00       21.89      2.14 o 
  -5  -5  11       13.60       10.98      1.77 o 
  -4  -5  11       24.90       25.86      2.01 o 
  -3  -5  11        2.04        0.64      0.72 o 
  -2  -5  11        5.41        5.93      0.88 o 
  -1  -5  11       22.09       22.29      1.39 o 
   0  -5  11       20.51       19.34      1.30 o 
   1  -5  11       13.33       15.07      1.30 o 
   2  -5  11        0.17        0.69      0.78 o 
   3  -5  11       23.04       26.71      1.76 o 
   4  -5  11        0.22       -0.30      0.73 o 
  -7  -4  11        0.00       -1.13      1.13 o 
  -6  -4  11        7.41        7.43      1.52 o 
  -5  -4  11        0.81        0.90      1.07 o 
  -4  -4  11       11.93       12.69      1.23 o 
  -3  -4  11        7.09        8.11      0.88 o 
  -2  -4  11        0.69        0.00      0.59 o 
  -1  -4  11        7.08        7.23      0.87 o 
   0  -4  11        1.23        1.37      0.63 o 
   1  -4  11       41.86       40.21      1.71 o 
   2  -4  11        2.63        1.07      0.84 o 
   3  -4  11       23.47       25.96      1.67 o 
   4  -4  11        8.39        8.26      1.78 o 
   5  -4  11       12.51       11.76      4.02 o 
  -7  -3  11        9.71       11.02      1.78 o 
  -6  -3  11       33.07       38.14      3.36 o 
  -5  -3  11        1.39       -0.78      0.95 o 
  -4  -3  11       19.68       20.04      1.56 o 
  -3  -3  11       88.25       78.26      2.31 o 
  -2  -3  11       15.37       13.94      1.08 o 
  -1  -3  11       33.44       32.52      1.48 o 
   0  -3  11        3.98        4.56      0.70 o 
   1  -3  11       45.15       48.29      1.67 o 
   2  -3  11        2.93        3.13      0.74 o 
   3  -3  11       14.62       17.98      1.22 o 
   4  -3  11       15.11       16.28      1.31 o 
   5  -3  11       14.22       19.16      3.03 o 
   6  -3  11       10.59       14.21      3.59 o 
  -7  -2  11        2.87        3.20      1.61 o 
  -6  -2  11       17.57       17.66      1.91 o 
  -5  -2  11        1.30        1.83      1.04 o 
  -4  -2  11        5.43        6.25      1.08 o 
  -3  -2  11       16.65       16.76      1.61 o 
  -2  -2  11        0.35       -0.01      1.00 o 
  -1  -2  11      118.11      112.91      2.63 o 
   0  -2  11        0.27        0.11      0.49 o 
   1  -2  11       54.60       58.50      1.92 o 
   2  -2  11       29.11       25.77      1.28 o 
   3  -2  11       40.01       39.83      1.67 o 
   4  -2  11       16.19       18.21      1.17 o 
   5  -2  11        3.75        3.10      1.08 o 
   6  -2  11        4.88        4.94      3.00 o 
  -6  -1  11        2.07        0.51      1.16 o 
  -5  -1  11       34.25       37.60      2.54 o 
  -4  -1  11       11.24       11.29      1.44 o 
  -3  -1  11        9.16       10.90      1.00 o 
  -2  -1  11       23.62       25.55      1.35 o 
  -1  -1  11      216.66      216.72      4.40 o 
   0  -1  11       99.03      104.97      2.43 o 
   1  -1  11      204.99      200.08      3.69 o 
   2  -1  11      144.41      143.63      2.90 o 
   3  -1  11      170.13      177.67      3.38 o 
   4  -1  11        2.33        2.44      0.68 o 
   5  -1  11       51.33       53.95      1.91 o 
   6  -1  11        1.21       -0.49      0.59 o 
  -6   0  11        0.38       -1.44      1.44 o 
  -5   0  11       13.54       16.56      1.82 o 
  -4   0  11        7.05        9.06      1.39 o 
  -3   0  11       47.56       48.30      2.30 o 
  -2   0  11       32.43       35.27      1.93 o 
  -1   0  11       80.89       75.95      2.16 o 
   0   0  11       13.49       10.92      0.90 o 
   1   0  11      115.77      107.55      2.41 o 
   2   0  11        1.70        1.66      0.67 o 
   3   0  11        0.74        1.25      0.65 o 
   4   0  11        0.33       -0.30      0.53 o 
   5   0  11       18.08       21.35      2.34 o 
   6   0  11        0.67       -0.15      0.72 o 
   7   0  11        0.16       -0.44      0.72 o 
  -5   1  11        2.36        2.15      1.22 o 
  -4   1  11        1.98       -0.83      0.83 o 
  -3   1  11       47.36       44.07      2.21 o 
  -2   1  11       13.40       12.79      1.14 o 
  -1   1  11       47.98       51.83      1.97 o 
   0   1  11      140.06      134.62      3.99 o 
   1   1  11      363.61      365.39      6.03 o 
   2   1  11       73.54       76.10      2.19 o 
   3   1  11      149.70      140.99      4.08 o 
   4   1  11       35.00       37.22      2.27 o 
   5   1  11        8.00        9.45      1.35 o 
   6   1  11       10.23        8.05      1.90 o 
   7   1  11        0.28        0.15      1.17 o 
   8   1  11        0.02        0.88      1.17 o 
  -5   2  11       37.82       38.17      2.68 o 
  -4   2  11        9.06        8.98      1.73 o 
  -3   2  11       61.76       62.39      2.64 o 
  -2   2  11       26.69       25.31      1.74 o 
  -1   2  11       18.96       20.19      1.87 o 
   0   2  11       37.15       30.60      1.55 o 
   1   2  11        2.00        1.65      0.64 o 
   2   2  11       43.74       46.37      1.82 o 
   3   2  11       34.65       28.89      1.62 o 
   4   2  11       87.20       85.33      2.47 o 
   5   2  11        2.51        4.88      1.14 o 
   6   2  11        9.95       11.12      2.05 o 
   7   2  11       31.84       30.88      3.37 o 
   8   2  11        0.06        0.44      1.02 o 
   9   2  11        0.39        2.49      1.46 o 
  -4   3  11        0.11       -1.08      1.08 o 
  -3   3  11       50.45       55.49      2.67 o 
  -2   3  11       10.00        8.89      1.37 o 
  -1   3  11      185.08      177.29      7.35 o 
   0   3  11       20.68       17.10      1.38 o 
   1   3  11       26.21       26.55      1.61 o 
   2   3  11        4.44        2.58      0.80 o 
   3   3  11        0.22        0.50      0.58 o 
   4   3  11       24.15       26.85      2.39 o 
   5   3  11       28.05       29.49      2.40 o 
   6   3  11       94.25       97.75      5.71 o 
   7   3  11       21.73       20.64      3.07 o 
   8   3  11        5.89        4.10      1.76 o 
   9   3  11        1.70        3.22      1.61 o 
  -3   4  11       27.44       27.49      5.79 o 
  -2   4  11        5.40        5.07      1.26 o 
  -1   4  11       44.46       46.48      6.46 o 
   0   4  11       45.68       47.45      2.61 o 
   1   4  11       54.67       55.44      2.46 o 
   2   4  11        1.76        0.74      0.78 o 
   3   4  11       23.07       17.83      1.50 o 
   4   4  11        6.90        9.49      2.34 o 
   5   4  11        1.81        1.03      1.08 o 
   6   4  11       13.50       19.30      3.00 o 
   7   4  11       22.99       14.34      2.78 o 
   8   4  11        2.20        1.76      1.46 o 
   9   4  11        0.16        0.29      1.61 o 
  -2   5  11        2.31        2.33      1.26 o 
  -1   5  11       19.47       21.26      2.42 o 
   0   5  11        4.08        5.88      1.26 o 
   1   5  11       12.10       17.69      1.72 o 
   2   5  11        0.02        0.22      0.85 o 
   3   5  11        1.23        1.03      1.12 o 
   4   5  11       11.75       15.12      2.37 o 
   5   5  11        3.19        3.90      1.33 o 
   6   5  11       27.63       30.44      4.46 o 
   7   5  11        7.70        6.54      1.43 o 
   8   5  11       18.77       19.76      3.37 o 
   9   5  11       14.50       14.78      2.93 o 
  -1   6  11       22.60       22.44      2.10 o 
   0   6  11       29.04       29.54      2.31 o 
   1   6  11       24.52       24.09      2.09 o 
   2   6  11       59.76       66.25      3.69 o 
   3   6  11        1.41        1.80      0.99 o 
   4   6  11        0.19       -0.96      0.96 o 
   5   6  11        0.02        2.02      1.39 o 
   6   6  11        8.40       13.35      2.78 o 
   7   6  11        0.25       -0.60      1.23 o 
   8   6  11        6.45        6.14      1.54 o 
   9   6  11        5.80        6.73      2.34 o 
   0   7  11        1.57       -0.92      1.16 o 
   1   7  11        1.49        0.18      1.20 o 
   2   7  11       42.17       42.77      3.12 o 
   3   7  11        0.67       -0.37      1.21 o 
   4   7  11       15.65       17.37      2.05 o 
   5   7  11        0.19        0.44      1.39 o 
   6   7  11        6.60        9.35      2.06 o 
   7   7  11        1.68       -0.73      1.24 o 
   8   7  11        8.14        8.67      1.83 o 
   2   8  11       15.90       13.83      2.13 o 
   3   8  11        1.25        1.80      1.40 o 
   4   8  11       65.40       64.98      3.88 o 
   5   8  11        3.72        5.12      2.78 o 
   6   8  11        0.58       -1.40      1.40 o 
   7   8  11        0.85        1.35      1.71 o 
  -4  -7  12        3.98        3.30      1.18 o 
  -3  -7  12        0.42        0.27      0.88 o 
  -2  -7  12       11.58       13.99      1.41 o 
  -1  -7  12        8.91        8.31      1.29 o 
   0  -7  12        0.97        0.03      1.01 o 
  -5  -6  12        0.04        0.54      1.21 o 
  -4  -6  12        0.41       -0.52      0.96 o 
  -3  -6  12        0.00        0.99      0.83 o 
  -2  -6  12       15.50       16.61      1.42 o 
  -1  -6  12        0.00        0.37      0.77 o 
   0  -6  12       19.21       16.91      1.52 o 
   1  -6  12        0.00        0.28      0.82 o 
   2  -6  12        1.95        1.27      0.93 o 
  -6  -5  12        0.90        1.27      1.59 o 
  -5  -5  12        0.39       -0.11      1.49 o 
  -4  -5  12        1.72        1.45      1.00 o 
  -3  -5  12        8.71        4.51      1.02 o 
  -2  -5  12        1.16        1.10      0.77 o 
  -1  -5  12        0.01        0.14      0.68 o 
   0  -5  12       13.07       13.03      1.30 o 
   1  -5  12        1.63        1.48      0.84 o 
   2  -5  12        3.79        6.07      1.05 o 
   3  -5  12        5.79        7.04      1.15 o 
  -6  -4  12        0.68        0.43      1.27 o 
  -5  -4  12        4.40        4.86      1.15 o 
  -4  -4  12       17.94       18.25      1.84 o 
  -3  -4  12        0.01       -0.37      0.79 o 
  -2  -4  12       19.54       21.77      2.62 o 
  -1  -4  12        0.69        1.34      0.66 o 
   0  -4  12       22.76       27.52      1.50 o 
   1  -4  12        2.52        3.37      0.85 o 
   2  -4  12       17.95       21.72      1.46 o 
   3  -4  12        2.59        3.61      0.90 o 
   4  -4  12        0.21        0.68      0.79 o 
  -6  -3  12       13.51       21.94      2.26 o 
  -5  -3  12       25.14       25.58      2.21 o 
  -4  -3  12        3.07        2.41      0.85 o 
  -3  -3  12        4.58        5.32      1.00 o 
  -2  -3  12       32.81       32.73      1.83 o 
  -1  -3  12       16.68       16.90      1.41 o 
   0  -3  12       20.27       19.30      1.41 o 
   1  -3  12        0.07        0.29      0.58 o 
   2  -3  12       45.99       48.30      2.34 o 
   3  -3  12        0.01       -0.36      0.74 o 
   4  -3  12        8.90       11.49      1.19 o 
   5  -3  12        9.15       11.53      1.14 o 
  -6  -2  12       20.35       21.67      2.17 o 
  -5  -2  12        1.25        3.28      1.27 o 
  -4  -2  12       17.47       24.28      2.08 o 
  -3  -2  12       13.80       15.77      1.45 o 
  -2  -2  12       38.20       42.56      1.86 o 
  -1  -2  12        2.97        0.52      0.87 o 
   0  -2  12       23.65       25.12      1.51 o 
   1  -2  12        0.09        0.13      0.62 o 
   2  -2  12       12.11       13.89      1.02 o 
   3  -2  12        5.54        5.59      0.91 o 
   4  -2  12        8.30        9.60      0.99 o 
   5  -2  12        0.50        0.41      0.70 o 
  -6  -1  12        0.53        1.52      1.27 o 
  -5  -1  12        0.28        1.94      1.22 o 
  -4  -1  12       47.99       56.44      3.03 o 
  -3  -1  12       16.44       14.81      1.47 o 
  -2  -1  12       38.19       39.46      2.03 o 
  -1  -1  12        6.48        3.72      0.70 o 
   0  -1  12      109.91      116.37      2.97 o 
   1  -1  12        4.92        3.84      0.79 o 
   2  -1  12       78.19       84.85      2.41 o 
   3  -1  12        7.93       10.81      1.13 o 
   4  -1  12      106.08      106.00      3.01 o 
   5  -1  12        0.28        0.72      1.34 o 
   6  -1  12       18.36       21.33      2.34 o 
  -5   0  12        3.11        2.46      1.30 o 
  -4   0  12       15.90       16.60      1.82 o 
  -3   0  12        0.58       -0.54      0.93 o 
  -2   0  12       17.73       17.40      1.43 o 
  -1   0  12       13.23       13.66      1.29 o 
   0   0  12       10.44        8.36      1.33 o 
   1   0  12       31.38       34.38      2.25 o 
   2   0  12        3.11        2.12      0.93 o 
   3   0  12       14.65       14.50      1.13 o 
   4   0  12        3.24        4.54      0.98 o 
   5   0  12       32.02       34.35      2.78 o 
   6   0  12       12.25       14.34      1.55 o 
   7   0  12        2.23        1.79      0.98 o 
  -5   1  12        4.69        1.09      1.84 o 
  -4   1  12        2.43        1.16      1.56 o 
  -3   1  12        1.59        2.51      1.14 o 
  -2   1  12       60.28       63.06      2.95 o 
  -1   1  12        0.03       -0.13      0.66 o 
   0   1  12       49.93       50.76      2.06 o 
   1   1  12       47.59       41.70      1.93 o 
   2   1  12       60.10       60.20      2.32 o 
   3   1  12       27.02       26.20      1.84 o 
   4   1  12       11.32       12.53      1.43 o 
   5   1  12        4.91        5.42      1.98 o 
   6   1  12       19.94       18.08      1.86 o 
   7   1  12        3.76        2.44      1.08 o 
   8   1  12        0.99        1.00      0.98 o 
  -4   2  12       16.85       23.46      1.97 o 
  -3   2  12        5.56        3.95      1.12 o 
  -2   2  12       28.66       33.22      2.05 o 
  -1   2  12        0.03       -0.05      0.70 o 
   0   2  12       26.71       31.67      1.71 o 
   1   2  12        0.46        0.02      0.62 o 
   2   2  12        6.38        6.02      0.86 o 
   3   2  12       76.91       74.86      2.53 o 
   4   2  12        3.35        1.94      0.92 o 
   5   2  12       21.71       23.98      1.85 o 
   6   2  12        3.44        3.89      1.19 o 
   7   2  12       13.06        9.95      2.20 o 
   8   2  12        5.29        3.66      1.76 o 
  -3   3  12        4.65        3.62      1.16 o 
  -2   3  12       20.44       21.93      1.76 o 
  -1   3  12       20.31       17.95      1.60 o 
   0   3  12       79.80       76.45      2.39 o 
   1   3  12        0.14        0.53      0.68 o 
   2   3  12       15.78       15.13      1.21 o 
   3   3  12        7.62        6.45      1.67 o 
   4   3  12        5.33        4.45      0.94 o 
   5   3  12       22.71       21.27      1.48 o 
   6   3  12       24.68       21.37      3.07 o 
   7   3  12        8.57        8.49      2.20 o 
   8   3  12        0.19       -1.17      1.17 o 
  -2   4  12       13.18       16.99      1.83 o 
  -1   4  12       13.36       15.95      2.39 o 
   0   4  12       34.83       39.29      2.46 o 
   1   4  12       43.63       48.57      2.35 o 
   2   4  12      117.21      109.36      3.48 o 
   3   4  12        0.06        1.37      0.98 o 
   4   4  12       31.55       30.34      2.25 o 
   5   4  12        1.96        2.00      1.11 o 
   6   4  12        2.02        1.19      2.78 o 
   7   4  12        0.60       -1.32      1.46 o 
   8   4  12        9.76        9.07      2.49 o 
  -1   5  12        8.53        8.91      1.60 o 
   0   5  12        1.59        2.83      1.18 o 
   1   5  12       37.38       34.02      2.34 o 
   2   5  12        4.01        6.27      1.21 o 
   3   5  12       20.32       21.70      2.49 o 
   4   5  12        5.42        6.88      1.42 o 
   5   5  12       14.86       14.42      3.00 o 
   6   5  12        0.58        0.88      0.93 o 
   7   5  12        3.19        2.17      1.23 o 
   8   5  12       11.26        6.44      2.49 o 
   0   6  12       13.16       11.87      1.68 o 
   1   6  12       17.67       23.32      2.15 o 
   2   6  12        6.33        5.56      1.52 o 
   3   6  12       14.41       17.00      1.77 o 
   4   6  12       18.83       15.34      2.00 o 
   5   6  12        0.88       -0.02      1.29 o 
   6   6  12        0.56        2.56      1.50 o 
   7   6  12        2.52        2.01      1.40 o 
   8   6  12        3.81        2.63      2.05 o 
   1   7  12       15.78       14.81      2.07 o 
   2   7  12        2.86        2.07      1.48 o 
   3   7  12       33.93       35.70      2.93 o 
   4   7  12        1.35       -0.23      2.41 o 
   5   7  12       11.11        8.93      6.81 o 
   6   7  12        0.08       -0.80      1.48 o 
   7   7  12        4.27        2.63      1.66 o 
   4   8  12       10.71        7.42      2.56 o 
   5   8  12        3.15        2.93      2.78 o 
  -4  -6  13        5.16        2.88      1.16 o 
  -3  -6  13        0.31        0.33      0.99 o 
  -2  -6  13        0.25       -0.87      0.87 o 
  -1  -6  13        3.48        1.84      1.13 o 
   0  -6  13        0.00       -0.32      0.88 o 
  -5  -5  13        0.09       -0.06      1.17 o 
  -4  -5  13        2.39        1.76      1.11 o 
  -3  -5  13        2.39        2.11      1.04 o 
  -2  -5  13        4.66        3.50      1.03 o 
  -1  -5  13        0.09       -0.47      1.05 o 
   0  -5  13        0.30        0.11      0.94 o 
   1  -5  13        7.32        6.86      1.15 o 
   2  -5  13        0.75       -0.11      0.83 o 
  -5  -4  13        2.18        4.36      1.74 o 
  -4  -4  13        7.70       10.26      1.45 o 
  -3  -4  13        5.85        7.24      1.22 o 
  -2  -4  13       10.64       11.21      1.31 o 
  -1  -4  13       24.65       27.08      1.81 o 
   0  -4  13        4.05        4.08      0.95 o 
   1  -4  13        3.22        3.45      1.02 o 
   2  -4  13        0.05        0.96      0.78 o 
   3  -4  13        4.33        3.95      0.98 o 
  -5  -3  13        3.39        4.28      1.42 o 
  -4  -3  13       18.90       22.48      2.45 o 
  -3  -3  13        0.60        0.39      1.11 o 
  -2  -3  13        1.48        2.18      0.92 o 
  -1  -3  13       10.43        7.42      1.25 o 
   0  -3  13        4.06        5.53      1.01 o 
   1  -3  13        2.74        2.85      0.85 o 
   2  -3  13        0.29       -0.38      0.78 o 
   3  -3  13        8.80       11.91      1.17 o 
   4  -3  13        1.41        0.18      0.77 o 
  -5  -2  13       12.60       19.46      3.32 o 
  -4  -2  13        0.86        1.10      1.22 o 
  -3  -2  13       40.97       54.07      4.22 o 
  -2  -2  13        5.03        6.43      1.30 o 
  -1  -2  13        6.29       12.32      1.22 o 
   0  -2  13        0.10        0.87      0.74 o 
   1  -2  13       19.91       21.41      1.46 o 
   2  -2  13        5.00        6.09      1.06 o 
   3  -2  13        1.76        0.99      0.81 o 
   4  -2  13       12.38        9.72      1.17 o 
   5  -2  13        5.12        6.91      2.46 o 
  -5  -1  13        0.23       -0.31      1.20 o 
  -4  -1  13        5.52        8.40      1.56 o 
  -3  -1  13       23.54       23.95      2.09 o 
  -2  -1  13        9.31        8.16      1.14 o 
  -1  -1  13       21.55       26.98      1.97 o 
   0  -1  13        0.08        0.50      0.87 o 
   1  -1  13       19.55       23.22      1.46 o 
   2  -1  13        0.79        0.09      0.65 o 
   3  -1  13        6.59        6.84      1.03 o 
   4  -1  13       15.29       18.03      1.46 o 
   5  -1  13       11.16       11.05      2.12 o 
   6  -1  13        8.73       10.96      1.50 o 
  -4   0  13        0.01       -1.07      1.07 o 
  -3   0  13        5.38        7.57      1.43 o 
  -2   0  13        3.37        4.82      1.07 o 
  -1   0  13       41.27       44.80      2.75 o 
   0   0  13        6.46        4.80      1.08 o 
   1   0  13        0.67        0.81      0.87 o 
   2   0  13       17.89       21.78      1.65 o 
   3   0  13       12.68       17.63      1.28 o 
   4   0  13       21.79       25.19      1.88 o 
   5   0  13        0.87        2.17      1.08 o 
   6   0  13       25.55       24.44      3.37 o 
   7   0  13        5.74        9.74      1.45 o 
  -4   1  13       12.31       12.36      1.81 o 
  -3   1  13        8.18        7.13      1.47 o 
  -2   1  13        3.91        7.00      1.41 o 
  -1   1  13       17.37       13.66      1.36 o 
   0   1  13        0.36        0.77      0.81 o 
   1   1  13        8.58        7.24      1.21 o 
   2   1  13       35.89       42.64      2.30 o 
   3   1  13        4.88        4.40      1.04 o 
   4   1  13       29.59       36.25      2.01 o 
   5   1  13        6.50        6.41      1.68 o 
   6   1  13       26.19       27.67      2.49 o 
   7   1  13        3.27        6.36      3.59 o 
  -3   2  13       29.28       32.65      2.24 o 
  -2   2  13        0.04        0.14      0.97 o 
  -1   2  13       19.28       26.46      1.89 o 
   0   2  13        3.23        3.61      0.89 o 
   1   2  13       47.32       54.77      2.47 o 
   2   2  13        5.47        5.05      0.97 o 
   3   2  13        1.21       -0.74      0.74 o 
   4   2  13       13.81       14.78      1.63 o 
   5   2  13        1.26        2.29      1.01 o 
   6   2  13       13.46       15.28      2.27 o 
   7   2  13        0.41        2.53      1.08 o 
  -2   3  13        0.59       -0.34      0.96 o 
  -1   3  13       16.94       16.80      1.65 o 
   0   3  13       46.05       53.09      2.32 o 
   1   3  13       32.26       29.15      1.69 o 
   2   3  13       18.34       20.37      2.38 o 
   3   3  13       18.73       19.60      1.65 o 
   4   3  13       14.52       16.10      1.42 o 
   5   3  13        0.05        0.78      0.93 o 
   6   3  13        4.37        6.05      1.60 o 
   7   3  13        0.06       -0.59      1.32 o 
   8   3  13       10.90        4.39      1.90 o 
  -2   4  13        4.76        3.84      1.24 o 
  -1   4  13       13.50       12.67      1.69 o 
   0   4  13       15.08       12.41      1.64 o 
   1   4  13        6.80        5.27      1.11 o 
   2   4  13       44.13       46.61      2.68 o 
   3   4  13       54.63       58.17      2.84 o 
   4   4  13       14.48       14.81      1.97 o 
   5   4  13        2.57        2.44      0.93 o 
   6   4  13        0.17       -0.19      0.98 o 
   7   4  13        0.11        0.88      1.76 o 
   8   4  13        1.34        1.32      1.90 o 
   0   5  13        4.38        3.20      1.28 o 
   1   5  13        2.86        5.05      1.32 o 
   2   5  13       42.87       42.73      3.07 o 
   3   5  13        3.17        1.77      1.23 o 
   4   5  13       35.38       29.00      2.87 o 
   5   5  13        7.74        7.56      1.29 o 
   6   5  13        8.68        5.22      1.60 o 
   7   5  13        0.24        3.81      2.20 o 
   1   6  13        5.42        1.42      1.30 o 
   2   6  13       19.54       27.25      2.29 o 
   3   6  13        0.50       -0.51      1.55 o 
   4   6  13       25.25       24.31      2.39 o 
   5   6  13        7.06        5.22      1.45 o 
   6   6  13        9.10       10.74      4.54 o 
   7   6  13        0.18        2.63      1.61 o 
   3   7  13        0.68        0.14      1.65 o 
   4   7  13       16.50       19.52      2.95 o 
   5   7  13        0.09       -0.07      1.47 o 
   6   7  13       13.27       10.81      3.51 o 
  -3  -5  14        7.02       10.27      1.47 o 
  -2  -5  14        0.33       -0.93      0.93 o 
  -1  -5  14        0.51       -0.33      1.00 o 
   0  -5  14        4.94        6.83      1.40 o 
  -4  -4  14        2.02        3.74      1.77 o 
  -3  -4  14        4.70        5.69      1.48 o 
  -2  -4  14        3.18        3.91      1.10 o 
  -1  -4  14        0.06        0.66      0.84 o 
   0  -4  14        1.65        1.25      1.01 o 
   1  -4  14        2.26        1.55      0.97 o 
   2  -4  14        0.19       -0.02      0.96 o 
  -4  -3  14        0.94       -1.33      1.38 o 
  -3  -3  14        0.45        0.42      1.27 o 
  -2  -3  14        0.01       -0.24      1.07 o 
  -1  -3  14       10.14       13.89      1.66 o 
   0  -3  14        8.67        8.49      1.42 o 
   1  -3  14        5.20        7.20      1.20 o 
   2  -3  14        3.46        2.23      0.95 o 
   3  -3  14        3.16        3.43      1.00 o 
  -4  -2  14        2.74        5.53      1.82 o 
  -3  -2  14        0.19        1.16      1.38 o 
  -2  -2  14       28.52       40.58      4.17 o 
  -1  -2  14        1.19        0.52      1.01 o 
   0  -2  14       14.99       15.42      1.67 o 
   1  -2  14        9.67       10.20      1.23 o 
   2  -2  14        8.87        7.55      2.15 o 
   3  -2  14        0.28       -0.48      0.78 o 
   4  -2  14        2.08        0.95      1.71 o 
  -4  -1  14        7.70        9.74      2.17 o 
  -3  -1  14       10.28       17.12      2.38 o 
  -2  -1  14       14.67       14.42      1.70 o 
  -1  -1  14        7.40       10.24      1.53 o 
   0  -1  14       12.50       17.68      1.77 o 
   1  -1  14        7.06        8.56      1.29 o 
   2  -1  14        9.09       12.53      1.72 o 
   3  -1  14        6.26        7.01      1.13 o 
   4  -1  14        0.01        0.21      1.54 o 
   5  -1  14        7.99        8.20      1.76 o 
  -3   0  14        0.13       -0.43      1.67 o 
  -2   0  14        1.86       -0.37      1.22 o 
  -1   0  14       12.20       11.96      1.58 o 
   0   0  14       42.50       48.98      2.65 o 
   1   0  14        1.04        1.90      1.08 o 
   2   0  14       14.22       14.55      1.88 o 
   3   0  14        8.37        8.07      1.41 o 
   4   0  14        0.02        0.36      0.96 o 
   5   0  14        0.82       -0.95      0.98 o 
   6   0  14        4.63        5.73      1.39 o 
  -3   1  14        0.61        0.63      1.30 o 
  -2   1  14        0.26        0.58      1.16 o 
  -1   1  14        5.32        4.54      1.27 o 
   0   1  14        8.66        9.44      1.44 o 
   1   1  14       26.80       28.51      2.64 o 
   2   1  14        1.09        0.85      0.94 o 
   3   1  14       21.91       25.81      1.88 o 
   4   1  14        0.49       -0.60      0.97 o 
   5   1  14       16.68       21.70      4.68 o 
   6   1  14        2.03        2.49      1.24 o 
  -2   2  14       36.17       38.85      2.42 o 
  -1   2  14        0.44       -0.59      0.94 o 
   0   2  14        8.85        7.53      1.23 o 
   1   2  14        1.46        0.59      0.88 o 
   2   2  14        2.74        3.67      2.09 o 
   3   2  14        0.00        0.15      0.95 o 
   4   2  14        9.59        7.40      1.26 o 
   5   2  14       19.74       22.53      2.53 o 
   6   2  14       13.05       11.70      1.91 o 
  -1   3  14       17.95       18.24      1.81 o 
   0   3  14        2.53        5.54      1.67 o 
   1   3  14       27.51       34.62      2.18 o 
   2   3  14       17.28       16.41      1.50 o 
   3   3  14       29.07       32.27      1.95 o 
   4   3  14        0.00        0.01      0.91 o 
   5   3  14        3.42        2.84      1.50 o 
   6   3  14        5.61        2.98      1.50 o 
   7   3  14        7.75        8.32      1.76 o 
   0   4  14        3.71        4.60      1.31 o 
   1   4  14       11.42       17.11      2.53 o 
   2   4  14        2.59        3.78      1.23 o 
   3   4  14       62.08       72.93      3.34 o 
   4   4  14        0.06        0.86      0.97 o 
   5   4  14       22.48       31.10      2.09 o 
   6   4  14        0.12        0.20      1.33 o 
   7   4  14        7.56       12.47      3.37 o 
   1   5  14        8.92        7.23      2.02 o 
   2   5  14        4.44        3.63      1.54 o 
   3   5  14       16.06       12.19      2.94 o 
   4   5  14        6.63        6.69      1.37 o 
   5   5  14       55.10       54.39      2.83 o 
   6   5  14        5.06        7.49      1.57 o 
   3   6  14       21.44       23.50      3.81 o 
   4   6  14        2.49        2.17      1.40 o 
   5   6  14       35.75       42.05      3.11 o 
  -1  -4  15       14.03       18.30      1.99 o 
   0  -4  15       29.92       32.26      2.66 o 
  -2  -3  15        1.82        3.27      1.40 o 
  -1  -3  15       14.45       17.90      3.17 o 
   0  -3  15        0.11       -0.60      1.05 o 
   1  -3  15       15.41       15.83      1.95 o 
   2  -3  15        2.05        1.72      1.08 o 
  -2  -2  15       14.42       17.22      1.96 o 
  -1  -2  15       18.71       23.31      2.24 o 
   0  -2  15       15.42       17.90      1.81 o 
   1  -2  15        0.61       -1.04      1.04 o 
   2  -2  15        0.77       -1.04      1.04 o 
   3  -2  15        6.24        3.90      1.29 o 
  -2  -1  15        0.11       -1.23      1.23 o 
  -1  -1  15       20.52       24.75      2.20 o 
   0  -1  15        0.69        0.13      1.25 o 
   1  -1  15       15.45       16.44      1.74 o 
   2  -1  15        3.15        2.70      1.81 o 
   3  -1  15        5.77        5.83      1.40 o 
   4  -1  15        1.33       -0.32      1.29 o 
  -2   0  15       27.77       31.29      2.99 o 
  -1   0  15        0.14        1.07      1.18 o 
   0   0  15        0.13        0.05      1.05 o 
   1   0  15       12.90       14.04      1.66 o 
   2   0  15        0.17       -0.90      0.90 o 
   3   0  15        1.79        3.49      1.26 o 
   4   0  15        0.32        0.59      1.24 o 
   5   0  15        2.53        2.23      1.39 o 
  -1   1  15        2.27        3.66      1.62 o 
   0   1  15        1.71        1.37      1.10 o 
   1   1  15        8.11        6.67      1.98 o 
   2   1  15       15.93       18.02      1.81 o 
   3   1  15       20.87       20.04      1.80 o 
   4   1  15        9.37       15.13      1.82 o 
   5   1  15        7.64        7.42      1.76 o 
  -1   2  15       14.35       13.85      2.32 o 
   0   2  15       10.77       13.64      2.10 o 
   1   2  15        2.55        2.07      1.14 o 
   2   2  15        0.77        1.14      1.09 o 
   3   2  15        3.65        4.26      1.26 o 
   4   2  15        1.32        2.01      1.16 o 
   5   2  15        0.04        0.72      1.46 o 
   0   3  15        6.49        5.15      1.59 o 
   1   3  15       21.26       25.15      1.98 o 
   2   3  15        7.11        8.30      1.34 o 
   3   3  15       20.10       26.43      1.89 o 
   4   3  15        0.11        0.58      1.05 o 
   5   3  15        8.55        7.56      2.41 o 
   2   4  15        3.12        4.07      1.24 o 
   3   4  15        2.01        2.32      1.08 o 
   4   4  15       14.60       15.03      1.54 o 
   5   4  15       10.45       13.88      1.85 o 
   0  -1  16       19.54       25.51      2.26 o 
   1  -1  16        4.62        4.52      1.30 o 
   0   0  16        0.58        1.91      1.28 o 
   1   0  16        8.70        6.19      2.28 o 
   2   0  16        0.86        0.19      1.09 o 
   1   1  16        0.98        0.41      1.14 o 
   2   1  16        3.18        1.56      1.20 o 
   3   1  16        6.42        6.06      1.57 o 
   2   2  16        0.11        0.54      1.17 o 
   3   2  16        7.12        7.91      1.56 o 
                                                 
